# Supplementary material for: Integrated GWAS, linkage, and transcriptome analysis to identify genetic loci and candidate genes for photoperiod sensitivity in maize
Source: Front Plant Sci. 2024 Sep 16;15:1441288. doi: 10.3389/fpls.2024.1441288 (PMC11440433; doi:10.3389/fpls.2024.1441288)
Supplement: Supplementary file 6 [file DataSheet1.xlsx]

## Sheet: Sheet1
	Supplementary Table S1 The correlation analysis for PSIs of maize flowering related traits in F2:3 populations.
		PSIs	DTT	DTP	DTS	PH	EH	LN
	GY/ZY	DTT	1
		DTP	.928**	1
		DTS	.806**	.868**	1
		PH	.371**	.389**	.364**	1
		EH	.334**	.358**	.346**	.576**	1
		LN	.316**	.332**	.365**	.345**	.553**	1
	SY/GY	DTT	1
		DTP	.895**	1
		DTS	.782**	.830**	1
		PH	0.07	0.128	0.084	1
		EH	-0.026	-0.009	-0.078	.589**	1
		LN	-0.075	-0.121	-.172*	-.386**	-0.071	1
	SY/ZY	DTT	1
		DTP	.949**	1
		DTS	.878**	.908**	1
		PH	.422**	.463**	.506**	1
		EH	.465**	.501**	.530**	.796**	1
		LN	.541**	.571**	.554**	.478**	.526**	1
	Note: Asterisks (*) indicate statistically significant differences between pair-PSIs of three flower timing-traits (*p < 0.05, **p < 0.001 ). The color marked correlation levels.
