# Supplementary material for: Integrated GWAS, linkage, and transcriptome analysis to identify genetic loci and candidate genes for photoperiod sensitivity in maize
Source: Front Plant Sci. 2024 Sep 16;15:1441288. doi: 10.3389/fpls.2024.1441288 (PMC11440433; doi:10.3389/fpls.2024.1441288)
Supplement: Supplementary file 7 [file DataSheet2.xlsx]

## Sheet: Sheet1
	Supplementary Table S2 QTLs detected for PSIs of flowering time-related traits in F2:3 population across three environments.
	PSIs	Traits	QTLs	Chr.	Position	Physical position	LOD	PVE(%)	Add	Dom
	SY/GY	DTT	qPSIDTT11-1	1	230.087	chr1:230025518..230174026	2.8717	6.8375	-1.3747	4.4281
		DTT	qPSIDTT13-1	3	120.244	chr3:120129604..120663234	2.6424	5.5743	0.9978	4.5562
		DTT	qPSIDTT15-1	5	26.3668	chr5:26361184..26402928	3.2542	5.0465	-1.0641	-3.5794
		DTT	qPSIDTT15-2	5	143.367	chr5:143147698..143556627	2.7493	8.2154	3.2767	2.3793
		DTT	qPSIDTT15-3	5	203.367	chr5:203328507..203464709	2.6089	4.4744	-2.0399	1.1857
		DTT	qPSIDTT19-1	9	84.4928	chr9:84294979..84798892	5.3964	13.6726	-3.7542	-0.5245
		DTP	qPSIDTP14-1	4	75.4071	chr4:75382521..75516649	2.5625	5.8449	1.5954	-0.6668
		DTP	qPSIDTP14-2	4	113.407	chr4:113272219..113456175	3.0635	10.0361	1.9964	2.78
		DTP	qPSIDTP17-1	7	17.1094	chr7:17077852..17115894	2.5777	5.9232	1.2345	-2.7158
		DTP	qPSIDTP17-2	7	21.1094	chr7:21079065..21221626	2.6674	6.4382	0.9772	-3.0413
		DTP	qPSIDTP17-3	7	184.109	chr7:184004097..184336167	2.8315	5.6883	-1.8798	0.1581
		DTP	qPSIDTP19-1	9	109.493	chr9:109469424..109603067	5.2632	13.2322	-2.3199	-1.6472
		DTS	qPSIDTS11-1	1	267.087	chr1:267084687..267110845	3.0374	7.8417	-1.3191	3.0465
		DTS	qPSIDTS16-1	6	136.29	chr6:136287261..136405868	2.5936	6.2166	-0.2557	2.573
	GY/ZY	DTT	qPSIDTT21-1	1	295.087	chr1:294823896..295340390	2.7343	3.6688	0.6769	-2.7492
		DTT	qPSIDTT21-2	1	308.087	chr1:307946137..308420257	3.3238	4.959	1.8466	-0.6065
		DTT	qPSIDTT22-1	2	6.4199	chr2:6307273..6441699	2.7956	3.6757	-1.4348	-0.5266
		DTT	qPSIDTT27-1	7	102.109	chr7:101576761..102592695	2.7742	5.4045	2.1013	1.2898
		DTP	qPSIDTP22-1	2	60.4199	chr2:59715518..60482296	2.6097	5.0592	0.9887	-1.7758
		DTP	qPSIDTP23-1	3	20.244	chr3:19585477..20424794	2.5041	5.7799	0.3422	-2.5594
		DTP	qPSIDTP23-2	3	153.244	chr3:152836415..153299536	2.7358	6.3827	-1.1311	5.3621
		DTP	qPSIDTP27-1	7	127.109	chr7:127104053..127291806	2.6736	4.5958	-0.1127	2.763
		DTP	qPSIDTP29-1	9	42.4928	chr9:42477733..42678888	8.7813	17.5908	-2.8028	0.1377
		DTS	qPSIDTS23-1	3	26.244	chr3:26123387..26294140	3.3635	4.3002	1.2234	-2.902
		DTS	qPSIDTS24-1	4	133.407	chr4:133156135..134165364	3.9257	6.8431	-1.8887	-0.9903
		DTS	qPSIDTS25-1	5	1.3668	chr5:1289026..1819560	3.4713	6.1052	1.8528	-1.3445
		DTS	qPSIDTS27-1	7	57.1094	chr7:55864853..58064883	2.6737	9.1815	2.207	2.04
		DTS	qPSIDTS29-1	9	42.4928	chr9:42477733..42678888	7.4264	8.8388	-2.4779	0.127
	SY/ZY	DTT	qPSIDTT34-1	4	133.407	chr4:133156135..134165364	5.653	11.8708	-5.0098	2.0245
		DTT	qPSIDTT34-2	4	153.407	chr4:153053224..153778854	2.7529	5.9456	3.0929	-4.0317
		DTT	qPSIDTT36-1	6	117.29	chr6:116776203..117455587	2.729	5.5802	3.1765	3.2577
		DTP	qPSIDTP34-1	4	187.407	chr4:187394848..187449920	2.5517	5.325	-2.7741	-3.0895
		DTP	qPSIDTP34-2	4	195.407	chr4:195281055..195517803	3.8972	9.4288	-1.7461	-6.2906
		DTP	qPSIDTP35-1	5	16.3668	chr5:16273138..16436127	2.5963	6.1759	-3.3647	-0.0944
		DTP	qPSIDTP35-2	5	204.367	chr5:204366713..204493424	2.9043	5.1516	1.9175	5.2101
		DTP	qPSIDTP37-1	7	184.109	chr7:184004097..184336167	2.6297	5.1512	-2.8108	2.2988
		DTP	qPSIDTP38-1	8	171.008	chr8:170993923..171116996	3.085	7.7482	5.7098	-6.6732
		DTP	qPSIDTP39-1	9	109.493	chr9:109469424..109603067	5.3811	11.9763	-4.1811	1.6768
		DTS	qPSIDTS32-2	2	2.4199	chr2:2381605..2521697	2.5917	5.6302	1.487	5.8607
		DTS	qPSIDTS34-1	4	152.407	chr4:151930420..152535857	2.9142	11.096	-3.771	6.1446
		DTS	qPSIDTS34-2	4	189.407	chr4:189369192..189559649	3.4967	5.9285	-2.0374	-5.297
		DTS	qPSIDTS37-1	7	26.1094	chr7:26105932..26113046	3.1281	7.114	-2.4563	-5.0789
		DTS	qPSIDTS37-2	7	176.109	chr7:175878009..176126790	3.2302	5.6302	-3.4055	1.1079
		DTS	qPSIDTS37-3	7	184.109	chr7:184004097..184336167	3.2614	5.6232	-3.0928	2.0593
		DTS	qPSIDTS38-1	8	19.0081	chr8:18982065..19084067	2.809	5.7655	-2.308	4.3537
		DTS	qPSIDTS39-1	9	33.4928	chr9:32906421..33515247	3.0173	5.2263	-1.8476	4.9554
		DTS	qPSIDTS39-2	9	73.4928	chr9:73480231..73652456	2.515	4.6236	-3.3755	0.9673
		DTS	qPSIDTS310-1	10	44.0098	chr1:_43967991.._44028002	2.8148	7.0919	-2.4567	-4.7906
	Note: QTLs exhibited pleiotropic effects were marked by blue, gray, orange, and green, respectively.
