# Supplementary material for: Integrated GWAS, linkage, and transcriptome analysis to identify genetic loci and candidate genes for photoperiod sensitivity in maize
Source: Front Plant Sci. 2024 Sep 16;15:1441288. doi: 10.3389/fpls.2024.1441288 (PMC11440433; doi:10.3389/fpls.2024.1441288)
Supplement: Supplementary file 8 [file DataSheet3.xlsx]

## Sheet: Sheet1
	Supplementary Table S3 The candidate genes at QTLs for PSIs in linkage population across three environments.
	PSIs	QTLs	Physical position	Genes ID	Locations-left	Locations-right	Annotation	Descriptions
	SY/GY	qPSIDTT11-1	chr1:230025518..230174026	Zm00001d032543	230037686	230040058	ppr55	pentatricopeptide repeat protein 55
				Zm00001d032544	230056845	230060545
				Zm00001d032545	230120439	230130739		Formin-like protein 6
				Zm00001d032546	230134398	230139442	grx23	glutaredoxin 23
				Zm00001d032547	230141385	230144429		C2H2-type domain-containing protein
		qPSIDTT13-1	chr3:120129604..120663234	Zm00001d041443	120171712	120179837	si606073e06
				Zm00001d041444	120186769	120190340	cpp13	CPP-transcription factor 13
				Zm00001d041445	120191179	120204285	cpp10	CPP-transcription factor 10
				Zm00001d041446	120341953	120342474
				Zm00001d041447	120514659	120514731
				Zm00001d041448	120543649	120546836
				Zm00001d041449	120547244	120549611
				Zm00001d041450	120550732	120561987
				Zm00001d041451	120577844	120578314
		qPSIDTT15-1	chr5:26361184..26402928	Zm00001d013961	26370289	26377557
		qPSIDTT15-2	chr5:143147698..143556627	Zm00001d016076	143178921	143179220
				Zm00001d016077	143196134	143205436	pco131864	Sec20 family protein
				Zm00001d016078	143345658	143345954
				Zm00001d016079	143350559	143354314
				Zm00001d016080	143451064	143456385	IDP359	Extra-large G-protein-like
				Zm00001d016081	143463525	143465976	hmg9	HMG-transcription factor 9
				Zm00001d016082	143636565	143636975	hmg9	HMG-transcription factor 9
		qPSIDTT15-3	chr5:203328507..203464709	Zm00001d017660	203316622	203348078		Protein Photoperiod-independent early flowering 1
				Zm00001d017661	203349881	203350636
				Zm00001d017662	203353269	203353658
				Zm00001d017663	203376114	203379459
				Zm00001d017664	203465126	203465392
		qPSIDTT19-1	chr9:84294979..84798892	Zm00001d046366	84484694	84497308
				Zm00001d046367	84730247	84732587
		qPSIDTP14-1	chr4:75315457..75583713	Zm00001d050238	75291661	75303169	umc1584
				Zm00001d050239	75467915	75467987		tRNA
				Zm00001d050240	75468581	75468653		tRNA
				Zm00001d050241	75535377	75540308	burp8	BURP domain-containing protein-RD22-like8
				Zm00001d050242	75565639	75575213	cadtfr3	CCAAT-DR1-transcription factor 3
		qPSIDTP14-2	chr4:113272219..113456175
		qPSIDTP17-1	chr7:17077852..17115894
		qPSIDTP17-2	chr7:21079065..21221626	Zm00001d019194	21098897	21091459
				Zm00001d019195	21142984	21140414	sdg101	set domain gene101
		qPSIDTP17-3	chr7:184004097..184336167	Zm00001d022639	182063037	182064310
				Zm00001d022640	182079524	182078313
				Zm00001d022641	182080899	182083964
				Zm00001d022642	182085199	182086930
				Zm00001d022643	182127626	182129422
				Zm00001d022644	182137331	182137696
				Zm00001d022645	182137737	182138147
				Zm00001d022646	182138484	182140816
				Zm00001d022647	182154405	182156333	aro3	armadillo repeat only 3
				Zm00001d022648	182367072	182370483
		qPSIDTP19-1	chr9:109469424..109603067	Zm00001d046896	109468133	109468558	smr3	siamese-related 3
				Zm00001d046897	109485442	109487612
				Zm00001d046898	109488450	109491432	dps1	dihydrodipicolinate synthase 1
				Zm00001d046899	109551797	109552844
				Zm00001d046900	109553690	109556819
		qPSIDTS11-1	chr1:267084687..267110845	Zm00001d033556	267103210	267108765		Hexosyltransferase (EC 2.4.1.-)
		qPSIDTS16-1	chr6:136287261..136405868	Zm00001d037749	136322271	136324598	bhlh124	bHLH-transcription factor 124
				Zm00001d037750	136333311	136333619
				Zm00001d037751	136355962	136356846	umc2055
				Zm00001d037752	136360596	136362812
				Zm00001d037753	136376380	136376775
				Zm00001d037754	136377270	136377342
				Zm00001d037755	136378236	136378308
				Zm00001d037756	136399634	136402280	zip7	zinc-regulated, iron-regulated transporter-like protein 7
	GY/ZY	qPSIDTT21-1	chr1:294823896..295340390	Zm00001d034505	294871168	294874738	cl8171_1a
				Zm00001d034506	294925237	294925734	GRMZM2G101682
				Zm00001d034507	294961663	294963739	npi241a
				Zm00001d034508	294977406	294980797
				Zm00001d034509	294981881	294987978	pco148683
				Zm00001d034510	294991247	295014639	umc1862
				Zm00001d034511	295100525	295105366
				Zm00001d034512	295267851	295269758
				Zm00001d034513	295272475	295274995	si660015b07
				Zm00001d034514	295309847	295310533
				Zm00001d034515	295313706	295336499	hb65	Homeobox-transcription factor 65
		qPSIDTT21-2	chr1:307946137..308420257	Zm00001d034953	306556126	306556740	thx36	Trihelix-transcription factor 36
				Zm00001d034954	306615432	306619937	pco085619
				Zm00001d034956	306759808	306765061	cl39435_1
				Zm00001d034957	306770166	306782324	cl39435_1
				Zm00001d034958	306780813	306780884
				Zm00001d034961	306881094	306895296
				Zm00001d034962	306901992	306921360	emb2	embryo specific 2
				Zm00001d034952	306545100	306545597
				Zm00001d034955	306711988	306725794
				Zm00001d034959	306784372	306785169
				Zm00001d034960	306875402	306876178
				Zm00001d034963	306904490	306905265
				Zm00001d023032	306755896	306757906		lincRNA
				Zm00001d023034	306908143	306909120		lincRNA
		qPSIDTT22-1	chr2:6307273..6441699	Zm00001d002126	6309156	6311132
				Zm00001d002127	6316912	6319518
				Zm00001d002128	6409519	6412809	shki1	shikimate kinase1, ZmSK2
				Zm00001d002129	6412909	6421954
				Zm00001d002130	6422180	6424987
				Zm00001d002131	6428322	6429743
				Zm00001d000749	6310230	6313524		lincRNA
				Zm00001d000750	6318243	6318677		lincRNA
		qPSIDTT27-1	chr7:101576761..102592695	Zm00001d020236	101645190	101646950
				Zm00001d020237	101648949	101652728
				Zm00001d020238	101652755	101657949
				Zm00001d020242	101925496	101931975	gpm18
				Zm00001d020243	101933697	101935610
				Zm00001d020245	101950149	101950695
				Zm00001d020246	102017704	102020268
				Zm00001d020248	102055809	102057946
				Zm00001d020249	102059093	102060260
				Zm00001d020250	102196918	102197463
				Zm00001d020251	102313104	102313781
				Zm00001d020252	102351588	102352109
				Zm00001d020253	102363296	102365052
				Zm00001d020254	102366286	102368171
				Zm00001d020255	102399399	102400586
				Zm00001d020256	102404060	102407655	drg15	dark response gene 15
				Zm00001d020257	102493334	102494600
				Zm00001d020239	101806632	101807255
				Zm00001d020240	101903492	101924801
				Zm00001d020244	101939699	101940396
				Zm00001d020247	102044035	102045284
				Zm00001d001191	102507246	102507662		lincRNA
		qPSIDTP22-1	chr2:59715518..60482296	Zm00001d003796	59683445	59685363
				Zm00001d003797	59723085	59723552
				Zm00001d003799	59795962	59796495
				Zm00001d003800	59826668	59845512	IDP3774
				Zm00001d003801	59830814	59835635
				Zm00001d003802	59849591	59849663
				Zm00001d003803	59850271	59850343
				Zm00001d003804	59926707	59928357	pebp4/ZCN4	phosphatidylethanolamine-binding protein 4
				Zm00001d003806	60075197	60075463
				Zm00001d003807	60097893	60108261
				Zm00001d003808	60146144	60147253
				Zm00001d003809	60195374	60198079
				Zm00001d003810	60202020	60203990
		qPSIDTP23-1	chr3:19585477..20424794	Zm00001d039921	19472832	19481948
				Zm00001d039922	19481462	19482037
				Zm00001d039923	19591961	19602966	GRMZM2G412760
				Zm00001d039924	19605946	19606803	GRMZM2G412760
				Zm00001d039925	19641934	19642752	IDP1475
				Zm00001d039926	19724663	19729488
				Zm00001d039927	19801735	19803372
				Zm00001d039928	19804533	19805393
				Zm00001d039929	19809738	19810514	IDP7831
				Zm00001d039930	19815106	19816391
				Zm00001d039931	19818598	19829515
				Zm00001d039932	19837328	19837744
				Zm00001d039933	19846081	19846545	B6SIX0
				Zm00001d039934	19865880	19867576
				Zm00001d039935	19868724	19869483	hsp17.2	heat shock protein 17.2
				Zm00001d039936	19966205	19966663	hsp12	heat shock protein 12
				Zm00001d039937	19992645	19995472
				Zm00001d039938	19997047	19999901
				Zm00001d039940	20004768	20010840
				Zm00001d039941	20014552	20015052
				Zm00001d039942	20067714	20068163
				Zm00001d039944	20126203	20126790
				Zm00001d039946	20167524	20169961	xyl8	xylanase 8
				Zm00001d039947	20216143	20227371
				Zm00001d039951	20366779	20367924
		qPSIDTP23-2	chr3:152836415..153299536	Zm00001d042136	153019934	153036689
				Zm00001d042137	153103930	153108277	TIDP3078
				Zm00001d042138	153126059	153126973
				Zm00001d042139	153213288	153214418
				Zm00001d042140	153224735	153226799	geb2	glucan endo-1,3-beta-glucosidase homolog 2; cell wall
		qPSIDTP27-1	chr7:127104053..127291806	Zm00001d020661	127228816	127230330
				Zm00001d020662	127230510	127230842
				Zm00001d020663	127229613	127232929
				Zm00001d020664	127263947	127271236
		qPSIDTP29-1	chr9:42477733..42678888	Zm00001d045834	42522639	42523073
				Zm00001d045835	42523051	42523994
				Zm00001d045836	42595858	42605898
		qPSIDTS23-1	chr3:26123387..26294140	Zm00001d040081	26170427	26174102
		qPSIDTS24-1	chr4:133156135..134165364	Zm00001d050948	133138782	133139666	ereb132	AP2-EREBP-transcription factor 132
				Zm00001d050950	133212697	133224018
				Zm00001d050951	133226652	133236831
				Zm00001d050952	133264246	133264854	zim49	ZIM-transcription factor 49
				Zm00001d050953	133264899	133267109
				Zm00001d050954	133267824	133270945
				Zm00001d050955	133307812	133317401
				Zm00001d050959	133502424	133505103
				Zm00001d050960	133589483	133593214	nactf101	NAC-transcription factor 101; PEG treat and rewater
				Zm00001d050961	133641371	133644757
				Zm00001d050962	133774882	133776389
				Zm00001d050963	133975455	133979495
				Zm00001d050964	134035097	134035699	cl45976_-1a
				Zm00001d050965	134060297	134069849
				Zm00001d050967	134076041	134077261
		qPSIDTS25-1	chr5:1289026..1819560	Zm00001d012861	1269106	1283069
				Zm00001d012862	1289643	1291724
				Zm00001d012863	1291937	1298884	cast1	castor-like1
				Zm00001d012864	1300450	1301239
				Zm00001d012865	1349308	1357093	umc2539
				Zm00001d012866	1358353	1362950
				Zm00001d012867	1366642	1369293
				Zm00001d012868	1369611	1375366	crti3	carotene isomerase 3
				Zm00001d012869	1375911	1397930	gsk11	glycogen synthase kinase 11
				Zm00001d012870	1409163	1410765
				Zm00001d012871	1412121	1414685
				Zm00001d012872	1471553	1480897
				Zm00001d012873	1484281	1485624
				Zm00001d012874	1485828	1485909
				Zm00001d012875	1499743	1505321
				Zm00001d012876	1508136	1508209
				Zm00001d012877	1530846	1531472
				Zm00001d012878	1531936	1534668	rps4	ribosomal protein S 4
				Zm00001d012879	1535546	1535619
				Zm00001d012880	1564032	1566921	si687007d06
				Zm00001d012881	1566875	1569101
				Zm00001d012882	1573806	1578947	IDP3834
				Zm00001d012883	1584315	1587019	bige1	big embryo 1
				Zm00001d012884	1587906	1593592
				Zm00001d012885	1594063	1594988
				Zm00001d012886	1605087	1607673	rps21d	40S ribosomal protein S21d
				Zm00001d012887	1609222	1611862	jih5	jasmonoyl-l-isoleucine hydrolase 5
				Zm00001d012888	1612077	1615249
				Zm00001d012889	1615998	1616651
				Zm00001d012890	1618038	1622184
				Zm00001d012891	1622705	1631341
				Zm00001d012892	1642983	1653530	acb9	Acyl-CoA-binding protein 9;salinity and drought stress
				Zm00001d012893	1661518	1666868
				Zm00001d012894	1702326	1705261
				Zm00001d012895	1713093	1718062
				Zm00001d012896	1719447	1724144	pco116249
				Zm00001d012897	1754456	1759018
				Zm00001d012898	1759263	1764689
				Zm00001d012899	1765131	1766168	cnr9	Cell Number Regulator 9; drought and salt stress tolerance and root development of maize
				Zm00001d012900	1768374	1778661	cnr10	Cell Number Regulator 10
				Zm00001d012902	1776398	1778463	IDP8601
		qPSIDTS27-1	chr7:55864853..58064883
		qPSIDTS29-1	chr9:42477733..42678888	Zm00001d045834	42522639	42523073
				Zm00001d045835	42523051	42523994
				Zm00001d045836	42595858	42605898
	SY/ZY	qPSIDTT34-1	chr4:133156135..134165364	Zm00001d050948	133138782	133139666	ereb132	AP2-EREBP-transcription factor 132
				Zm00001d050950	133212697	133224018
				Zm00001d050951	133226652	133236831
				Zm00001d050952	133264246	133264854	zim49	ZIM-transcription factor 49
				Zm00001d050953	133264899	133267109
				Zm00001d050954	133267824	133270945
				Zm00001d050955	133307812	133317401
				Zm00001d050959	133502424	133505103
				Zm00001d050960	133589483	133593214	nactf101	NAC-transcription factor 101
				Zm00001d050961	133641371	133644757
				Zm00001d050962	133774882	133776389
				Zm00001d050963	133975455	133979495
				Zm00001d050964	134035097	134035699	cl45976_-1a
				Zm00001d050965	134060297	134069849
				Zm00001d050967	134076041	134077261
		qPSIDTT34-2	chr4:153053224..153778854	Zm00001d026912	153106369	153106938
				Zm00001d026913	153216017	153216565
				Zm00001d026914	153340321	153340994
				Zm00001d026915	153859506	153860238
				Zm00001d026916	154583447	154584662
				Zm00001d026917	154801909	154802151
		qPSIDTT36-1	chr6:116776203..117455587	Zm00001d037229	116920317	116926344	aaap48	amino acid/auxin permease 48; flowering time and drought
				Zm00001d037230	116986662	116987139
				Zm00001d037231	116988919	116990759
				Zm00001d037232	116994052	116996499
				Zm00001d037233	117049106	117054838
				Zm00001d037234	117124065	117128209	su2	sugary 2
				Zm00001d037235	117162124	117169213	IDP8224
				Zm00001d037236	117248096	117250723
				Zm00001d037237	117261580	117263989	cl29307_1
				Zm00001d037239	117464703	117467330	pco091529
		qPSIDTP34-1	chr4:187394848..187449920	Zm00001d052339	187394441	187398371
				Zm00001d052340	187401028	187402359	cipk15	calcineurin B-like-interacting protein kinase15
		qPSIDTP34-2	chr4:195281055..195517803	Zm00001d052630	195316205	195318961	npi410
				Zm00001d052632	195421971	195454136
				Zm00001d052633	195455543	195455971
				Zm00001d052634	195456832	195457991
				Zm00001d052635	195461695	195465336
				Zm00001d052636	195469954	195471963
				Zm00001d052637	195493984	195495108
				Zm00001d052638	195494547	195499545
				Zm00001d052639	195500434	195501450
		qPSIDTP35-1	chr5:16273138..16436127	Zm00001d013654	16325465	16328605	mctp7	multiple C2 domain and transmembrane region protein 7
				Zm00001d013655	16353618	16354688	nas4	nicotianamine synthase 4
				Zm00001d013656	16356150	16361055	pco071008a
				Zm00001d013657	16394686	16395078
		qPSIDTP35-2	chr5:204366713..204493424	Zm00001d017692	204444229	204453361
				Zm00001d017693	204456205	204457332
				Zm00001d017695	204471772	204472191
				Zm00001d017696	204473993	204475006	prx64	peroxidase 64
				Zm00001d017697	204484844	204485122
				Zm00001d017698	204485373	204490508
		qPSIDTP37-1	chr7:184004097..184336167	Zm00001d022639	182063037	182064310
				Zm00001d022640	182079524	182078313
				Zm00001d022641	182080899	182083964
				Zm00001d022642	182085199	182086930
				Zm00001d022643	182127626	182129422
				Zm00001d022644	182137331	182137696
				Zm00001d022645	182137737	182138147
				Zm00001d022646	182138484	182140816
				Zm00001d022647	182154405	182156333	aro3	armadillo repeat only 3
				Zm00001d022648	182367072	182370483
		qPSIDTP38-1	chr8:170993923..171116996	Zm00001d012250	171004985	171013062
				Zm00001d012251	171032405	171035095
				Zm00001d012252	171035928	171036965
				Zm00001d012253	171049922	171050404
				Zm00001d012254	171064822	171067905
				Zm00001d012255	171085931	171087013	myb163	MYB-transcription factor 163
		qPSIDTP39-1	chr9:109469424..109603067	Zm00001d046896	109468133	109468558	smr3	siamese-related 3
				Zm00001d046897	109485442	109487612
				Zm00001d046898	109488450	109491432	dps1	dihydrodipicolinate synthase 1
				Zm00001d046899	109551797	109552844
				Zm00001d046900	109553690	109556819
		qPSIDTS32-2	chr2:2381605..2521697	Zm00001d001885	2465136	2466474
				Zm00001d001886	2470488	2470560
				Zm00001d001887	2472648	2482331
				Zm00001d001888	2482827	2482899
				Zm00001d001889	2483126	2483198
				Zm00001d001890	2483438	2483510
				Zm00001d001891	2483735	2483807
				Zm00001d001892	2484047	2484119
				Zm00001d001893	2487785	2487857
				Zm00001d001894	2491277	2493876	thx35	Trihelix-transcription factor 35
				Zm00001d001895	2500957	2506732	IDP4350
				Zm00001d001896	2509567	2511414	vte5	vitamin E synthesis 5
		qPSIDTS34-1	chr4:151930420..152535857	Zm00001d051290	151992317	151993665
				Zm00001d051291	151994339	152000527	gpm168b
				Zm00001d051293	152191826	152193779
				Zm00001d051294	152220730	152221346	nactf27	NAC-transcription factor 27
				Zm00001d051296	152357111	152359114
				Zm00001d051300	152386199	152413255
				Zm00001d051301	152419327	152420388
				Zm00001d051302	152451610	152452209	saur41	small auxin up RNA 41
		qPSIDTS34-2	chr4:189369192..189559649	Zm00001d052412	189454451	189456725
				Zm00001d052413	189456987	189457601
				Zm00001d052415	189488248	189489580
				Zm00001d052416	189489014	189494599	cipk33	calcineurin B-like-interacting protein kinase 33
		qPSIDTS37-1	chr7:26105932..26113046
		qPSIDTS37-2	chr7:175878009..176126790	Zm00001d022343	175901144	175916090
				Zm00001d022344	175926754	175931687
				Zm00001d022346	175939338	175970884
				Zm00001d022347	175951628	175974505	prh69	protein phosphatase homolog 69
				Zm00001d022349	175991154	175992245
				Zm00001d022350	175994984	176000083
				Zm00001d022351	176000545	176003398
				Zm00001d022352	176050452	176065009	pco063756
				Zm00001d022353	176066383	176067741	bsdtf7	BSD-transcription factor 7
				Zm00001d022354	176069148	176071128	cl4951_1b
				Zm00001d022355	176071838	176074431
				Zm00001d022356	176089094	176096027
				Zm00001d022357	176097644	176107467
				Zm00001d022358	176099924	176099996
				Zm00001d022359	176100877	176100949
				Zm00001d022360	176107593	176114527	IDP3835
				Zm00001d022361	176116144	176117891
				Zm00001d022362	176118424	176118496
				Zm00001d022363	176119378	176119450
		qPSIDTS37-3	chr7:184004097..184336167	Zm00001d022639	182063037	182064310
				Zm00001d022640	182079524	182078313
				Zm00001d022641	182080899	182083964
				Zm00001d022642	182085199	182086930
				Zm00001d022643	182127626	182129422
				Zm00001d022644	182137331	182137696
				Zm00001d022645	182137737	182138147
				Zm00001d022646	182138484	182140816
				Zm00001d022647	182154405	182156333	aro3	armadillo repeat only 3
				Zm00001d022648	182367072	182370483
		qPSIDTS38-1	chr8:18982065..19084067	Zm00001d008749	18950258	18955333	bif1	barren inflorescence1
				Zm00001d008750	18999372	19006082	cdo328
				Zm00001d008751	18990216	18993486
				Zm00001d008752	19061848	19062426
				Zm00001d008753	19073112	19073381
				Zm00001d008754	19076001	19077332
				Zm00001d008755	19081873	19084941	TIDP3728
				Zm00001d008756	19235296	19240387	cl17715_1b
				Zm00001d008757	19240860	19244339	umc1913
		qPSIDTS39-1	chr9:32906421..33515247	Zm00001d045680	32981795	32982757
				Zm00001d045683	33180343	33186293
				Zm00001d045684	33190511	33196403
				Zm00001d045685	33208139	33209281	php20075b
				Zm00001d045686	33211948	33213968
				Zm00001d045689	33451858	33451930
				Zm00001d045690	33460708	33460959
				Zm00001d045681	33073635	33077726
				Zm00001d045682	33110798	33114164
				Zm00001d045687	33359534	33363650
				Zm00001d045688	33443925	33448696
		qPSIDTS39-2	chr9:73480231..73652456	Zm00001d046231	73621310	73635421	kea6	K+ efflux antiporter 6
				Zm00001d046232	73627690	73628337
		qPSIDTS310-1	chr1:43967991..44028002	Zm00001d028712	43999111	44006680	gpm121
				Zm00001d028713	44009629	44012885	pco085840
				Zm00001d028714	44013642	44016256	rrm1	RNA recognition motif 1
