# Supplementary material for: Integrated GWAS, linkage, and transcriptome analysis to identify genetic loci and candidate genes for photoperiod sensitivity in maize
Source: Front Plant Sci. 2024 Sep 16;15:1441288. doi: 10.3389/fpls.2024.1441288 (PMC11440433; doi:10.3389/fpls.2024.1441288)
Supplement: Supplementary file 9 [file DataSheet4.xlsx]

## Sheet: Sheet1
	Supplementary Table S4 The correlation analysis for PSIs of maize flowering related traits.
	Trait	DTT	DTP	DTS	PH	EH	LN
	DTT	1
	DTP	.999**	1
	DTS	.998**	.999**	1
	PH	-0.235	-0.228	-0.221	1
	EH	-0.202	-0.196	-0.189	.930***	1
	LN	-.488*	-.488*	-0.49*	-.304*	-0.273	1
	Note: Asterisks (*) indicate statistically significant differences between pair-PSIs of three flower timing-traits (*p < 0.05, **p < 0.001, and ***p < 0.0001 ). The color marked correlation levels.
