# Supplementary material for: Integrated GWAS, linkage, and transcriptome analysis to identify genetic loci and candidate genes for photoperiod sensitivity in maize
Source: Front Plant Sci. 2024 Sep 16;15:1441288. doi: 10.3389/fpls.2024.1441288 (PMC11440433; doi:10.3389/fpls.2024.1441288)
Supplement: Supplementary file 10 [file DataSheet5.xlsx]

## Sheet: Sheet1
	Supplementary Table S5 List of significant SNPs associated with maximum quantum efficiency of PSIs in association population.
	SNPs	Chr	Position	PSIs of DTT			PSIs of DTP			PSIs of DTS
				pairs/area	P-value	R2 (%)	pairs/area	P-value	R2 (%)	pairs/area	P-value	R2 (%)
	PUT-163a-148991740-712	1	6509826				SY/GY	2.44e-05	11.4	SY/GY	2.82e-05	11.2
	PUT-163a-149015131-784	5	24008934	SY/GY	1.13e-05	12.3	SY/GY	8.36e-05	10
	PUT-163a-149110508-964	7	7345846	SY/ZY	6.5e-05	9.9	SY/ZY	5.94e-05	10
	PUT-163a-18166160-1279	6	65077269				SY/GY	1.17e-06	14.8	SY/GY	1.25e-06	14.8
	PUT-163a-24934942-1601	3	206760843	SY/GY	1.59e-05	11.9
	PUT-163a-76291731-3961	6	6271981	SY/GY	6.17e-06	13	SY/GY	3.11e-05	11.1	SY/GY	3.1e-05	11.1
	PUT-163a-78085872-4177	7	166027558	SY/GY	1.78e-06	14.4
	PZA00422.5	8	153373529	SY/GY	2.47e-07	16.6
	PZA00654.10	1	32583345	SY/ZY	1.01e-05	11.9	SY/ZY	8.99e-06	12.1	SY/ZY	1.24e-05	11.7
	PZA01680.3	5	208901002	SY/GY	6.49e-09	20.5	SY/GY	5.75e-06	13	SY/GY	5.86e-06	13
	PZA02017.7	2	195834813	SY/GY	1.72e-05	11.8
	PZA03672.1	1	49533656				SY/GY	9.5e-06	12.5	SY/GY	9.5e-06	12.5
	PZB00416.2	6	131405904							GY/ZY	9.75e-05	9
	PZB01077.3	1	202619995	SY/GY	7e-05	10.2	SY/GY	1.78e-07	16.9	SY/GY	1.98e-07	16.8
	PZB01110.1	9	24028795	GY/ZY	6.74e-05	9.4	GY/ZY	4.1e-05	9.9	GY/ZY	7.37e-05	9.3
	PZB01110.6	9	24028336	GY/ZY	6.74e-05	9.4	GY/ZY	4.1e-05	9.9	GY/ZY	7.37e-05	9.3
	PZB02422.1	9	59789379				SY/GY	2.73e-05	11.3	SY/GY	2.51e-05	11.4
	PZD00039.4	1	276320129	SY/GY	2.76e-06	13.9	SY/GY	8.33e-06	12.6	SY/GY	8.95e-06	12.5
	PZE-100001836	1	202919337	SY/GY	2.23e-05	11.5	SY/GY	1.59e-07	17	SY/GY	1.33e-07	17.2
	PZE-101000450	1	999607				SY/GY	6.83e-05	10.2	SY/GY	6.13e-05	10.3
	PZE-101047239	1	32601497	GY/ZY	8.08e-06	11.6	GY/ZY	6.65e-06	11.8	GY/ZY	1.19e-05	11.2
	PZE-101053648	1	37715634	SY/ZY	6.35e-05	9.9	SY/ZY	7.28e-05	9.8
	PZE-101058277	1	42013750	SY/ZY	4.84e-05	10.2	SY/ZY	4.42e-05	10.3	SY/ZY	5.88e-05	10
	PZE-101068716	1	52086783	SY/GY	5.08e-05	10.6	SY/GY	9.25e-10	22.5	SY/GY	9.03e-10	22.5
	PZE-101071663	1	54187218				SY/GY	8.14e-05	10	SY/GY	7.76e-05	10.1
	PZE-101074529	1	57481173				SY/GY	8.24e-07	15.2	SY/GY	8.94e-07	15.1
	PZE-101074541	1	57467475				SY/GY	8.24e-07	15.2	SY/GY	8.94e-07	15.1
	PZE-101074562	1	57554041				SY/GY	8.24e-07	15.2	SY/GY	8.94e-07	15.1
	PZE-101074835	1	58367440				SY/GY	9.7e-05	9.8	SY/GY	9.56e-05	9.8
	PZE-101080993	1	67849387				SY/GY	6.75e-05	10.2	SY/GY	8.03e-05	10
	PZE-101081177	1	68134642				SY/GY	2.07e-09	21.7	SY/GY	2.16e-09	21.6
	PZE-101105392	1	106149276				SY/GY	1.16e-07	17.4	SY/GY	1.52e-07	17.1
	PZE-101129154	1	164505095				SY/GY	2.31e-05	11.5	SY/GY	2.06e-05	11.6
	PZE-101145687	1	188481197				SY/GY	2.43e-05	11.4	SY/GY	2.61e-05	11.3
	PZE-101172827	1	216103309	SY/GY	6.81e-05	10.2
	PZE-101175276	1	219165012	SY/GY	3.9e-06	13.5	SY/GY	2.73e-07	16.4	SY/GY	2.67e-07	16.5
	PZE-101200344	1	248540780	SY/GY	2.15e-05	11.5	SY/GY	2.51e-05	11.4	SY/GY	3.14e-05	11.1
	PZE-101206252	1	254319585	SY/GY	6.52e-05	10.3
	PZE-101246580	1	291281785				SY/GY	2.37e-05	11.4	SY/GY	2.79e-05	11.2
	PZE-102081411	2	66601294				SY/GY	3.22e-09	21.2	SY/GY	3.97e-09	21
	PZE-102081436	2	66537163				SY/GY	8e-05	10	SY/GY	7.44e-05	10.1
	PZE-102081438	2	66538867	SY/GY	2.41e-05	11.4	SY/GY	2.14e-05	11.6	SY/GY	1.93e-05	11.7
	PZE-102081445	2	66540486				SY/GY	8e-05	10	SY/GY	7.44e-05	10.1
	PZE-102082599	2	68696643				SY/GY	2.45e-07	16.6	SY/GY	2.34e-07	16.6
	PZE-102096529	2	111205890							SY/GY	8.89e-05	9.9
	PZE-102105456	2	131559394				SY/GY	5.49e-05	10.5	SY/GY	4.92e-05	10.6
	PZE-102108852	2	139748032	SY/GY	3.05e-07	16.3	SY/GY	2.42e-11	26.2	SY/GY	2.59e-11	26.1
	PZE-102119565	2	162219689	GY/ZY	6.47e-05	9.4	GY/ZY	4.29e-05	9.9	GY/ZY	3.77e-05	10
	PZE-102119566	2	162219907	GY/ZY	6.47e-05	9.4	GY/ZY	4.29e-05	9.9	GY/ZY	3.77e-05	10
	PZE-102119573	2	162230108	GY/ZY	7.38e-06	11.7	GY/ZY	4.69e-06	12.2	GY/ZY	4.65e-06	12.2
							SY/GY	4.28e-05	10.8	SY/GY	3.79e-05	10.9
	PZE-102122206	2	168795172				SY/GY	7.73e-07	15.3	SY/GY	8.72e-07	15.2
	PZE-102123052	2	170268502				SY/GY	2.28e-06	14.1	SY/GY	1.75e-06	14.4
	PZE-102123089	2	170390918				SY/GY	9.51e-05	9.8	SY/GY	9.38e-05	9.8
	PZE-102141641	2	189089211				SY/GY	1.68e-06	14.4	SY/GY	1.84e-06	14.3
	PZE-102143579	2	190159308				SY/GY	4.9e-05	10.6	SY/GY	5.09e-05	10.6
	PZE-102144320	2	191284290				GY/ZY	8.35e-05	9.2	GY/ZY	3.31e-05	10.1
	PZE-102150238	2	196871502	SY/GY	1.93e-10	24.1	SY/GY	1.06e-06	14.9	SY/GY	9.61e-07	15.1
	PZE-102151305	2	197832908	SY/GY	2.04e-06	14.2	SY/GY	3.35e-05	11	SY/GY	2.78e-05	11.2
	PZE-102151324	2	197935946	SY/GY	1.16e-05	12.3	SY/GY	8.57e-05	9.9	SY/GY	7.17e-05	10.2
	PZE-102152182	2	198800494	SY/GY	6.66e-08	18
	PZE-102175507	2	217880519	GY/ZY	7.04e-05	9.3	GY/ZY	5.26e-05	9.6	GY/ZY	4.29e-05	9.9
	PZE-102181889	2	224239540	SY/GY	9.36e-05	9.8
	PZE-102182713	2	225305833	SY/GY	1.26e-08	19.8	SY/GY	8.21e-10	22.6	SY/GY	8.9e-10	22.6
	PZE-102185494	2	229287549				SY/GY	1.06e-09	22.4	SY/GY	1.4e-09	22.1
	PZE-102187115	2	231118022	GY/ZY	1.66e-06	13.3	GY/ZY	1.28e-06	13.5	GY/ZY	1.81e-06	13.2
	PZE-103001875	3	1961890				SY/GY	1.33e-05	12.1	SY/GY	1.59e-05	11.9
	PZE-103013846	3	6935963	SY/GY	7.3e-05	10.1
	PZE-103036699	3	29851661	SY/GY	2.48e-06	14	SY/GY	2.01e-05	11.6	SY/GY	2.3e-05	11.5
	PZE-103037244	3	31135501	GY/ZY	8.9e-05	9.1	GY/ZY	7.07e-05	9.3
	PZE-103085419	3	137554663	GY/ZY	1.66e-06	13.3	GY/ZY	1.28e-06	13.5	GY/ZY	1.81e-06	13.2
	PZE-103091643	3	147515603	SY/GY	8.07e-05	10	SY/GY	2.46e-05	11.4	SY/GY	2.6e-05	11.3
	PZE-103148276	3	200395848	SY/GY	2.45e-07	16.6	SY/GY	2.07e-06	14.2	SY/GY	1.65e-06	14.5
	PZE-103154368	3	205493386	SY/GY	1.23e-09	22.2	SY/GY	7.27e-06	12.8	SY/GY	6.89e-06	12.8
	PZE-103156306	3	207209061	SY/GY	2.31e-07	16.6	SY/GY	4.31e-06	13.4	SY/GY	3.45e-06	13.6
	PZE-103170257	3	216230815	SY/GY	1.1e-06	14.9
	PZE-103170973	3	216550453	SY/GY	6.52e-09	20.5	SY/GY	5.52e-08	18.2	SY/GY	4.68e-08	18.4
	PZE-103172227	3	217763241	SY/GY	4.28e-09	20.9	SY/GY	2.17e-08	19.2	SY/GY	1.81e-08	19.4
	PZE-103175040	3	219772211	SY/GY	4.94e-05	10.6
	PZE-104000116	4	140209	SY/GY	8.54e-05	10
	PZE-104021266	4	22649280	SY/GY	1.01e-06	15	SY/GY	1.02e-07	17.5	SY/GY	1.01e-07	17.5
	PZE-104037004	4	50111415	GY/ZY	6.56e-05	9.4	GY/ZY	5.64e-05	9.6	GY/ZY	3.55e-05	10.1
	PZE-104037156	4	50516766	GY/ZY	7.75e-09	18.7	GY/ZY	4.5e-09	19.2	GY/ZY	1.29e-08	18.2
				SY/GY	4.56e-05	10.7	SY/GY	7.65e-07	15.3	SY/GY	9.63e-07	15.1
	PZE-104037346	4	51274589	GY/ZY	6.07e-07	14.3	GY/ZY	4.02e-07	14.7	GY/ZY	1.01e-06	13.8
		4	51274589				SY/GY	1.5e-05	12	SY/GY	1.86e-05	11.7
	PZE-104037653	4	52065305	GY/ZY	6.07e-07	14.3	GY/ZY	3.55e-06	12.5	GY/ZY	6.09e-06	11.9
	PZE-104038210	4	53787660	GY/ZY	1.59e-07	15.7	GY/ZY	3.76e-07	14.8	GY/ZY	9.04e-07	13.9
							SY/GY	2.29e-05	11.5	SY/GY	2.67e-05	11.3
	PZE-104050138	4	85049647	SY/GY	2.13e-09	21.7	SY/GY	9.73e-12	27.1	SY/GY	9.43e-12	27.1
	PZE-104052663	4	90927242	SY/GY	4.88e-06	13.2	SY/GY	1.43e-07	17.2	SY/GY	1.6e-07	17
	PZE-104055908	4	100478425	SY/GY	3.5e-06	13.6	SY/GY	1.21e-07	17.3	SY/GY	1.34e-07	17.2
	PZE-104055970	4	100632718	SY/GY	3.5e-06	13.6	SY/GY	1.21e-07	17.3	SY/GY	1.34e-07	17.2
	PZE-104060271	4	116953461	GY/ZY	1.24e-10	22.7	GY/ZY	7.58e-11	23.2	GY/ZY	1.25e-10	22.7
				SY/GY	2.28e-06	14.1	SY/GY	1.1e-07	17.5	SY/GY	1.15e-07	17.4
	PZE-104060324	4	117197290	GY/ZY	5.73e-10	21.2	GY/ZY	3.45e-10	21.7	GY/ZY	5.91e-10	21.2
				SY/GY	9.4e-06	12.5	SY/GY	2.53e-07	16.5	SY/GY	2.72e-07	16.5
	PZE-104060336	4	117201471	GY/ZY	1.24e-10	22.7	GY/ZY	7.58e-11	23.2	GY/ZY	1.25e-10	22.7
				SY/GY	2.28e-06	14.1	SY/GY	1.1e-07	17.5	SY/GY	1.15e-07	17.4
	PZE-104061366	4	119805153	SY/GY	1.08e-06	14.9	SY/GY	2.4e-07	16.6	SY/GY	2.16e-07	16.7
	PZE-104063470	4	124250015	SY/GY	2.5e-08	19	SY/GY	1.14e-10	24.7	SY/GY	9.9e-11	24.8
	PZE-104064132	4	125284005				SY/GY	4.85e-05	10.6	SY/GY	4.86e-05	10.6
	PZE-104069229	4	136776287	SY/GY	2.57e-05	11.3	SY/GY	1.46e-08	19.6	SY/GY	1.65e-08	19.5
	PZE-104069262	4	137009216	SY/GY	8.33e-05	10	SY/GY	1.85e-06	14.3	SY/GY	2.16e-06	14.2
	PZE-104075026	4	146245865				SY/GY	6.87e-05	10.2	SY/GY	7.96e-05	10
	PZE-104108744	4	184505429	GY/ZY	6.23e-05	9.5	GY/ZY	8.85e-05	9.1	GY/ZY	8.72e-05	9.1
	PZE-104123585	4	206391668	SY/GY	3.27e-05	11.1
	PZE-104144965	4	239406742	SY/GY	4.5e-10	23.3	SY/GY	3.15e-08	18.8	SY/GY	3.34e-08	18.7
	PZE-104145515	4	239720908	SY/GY	4.35e-05	10.7
	PZE-105031658	5	17110028				SY/GY	1.92e-06	14.3	SY/GY	1.76e-06	14.4
	PZE-105031659	5	17110060	SY/GY	6.85e-05	10.2	SY/GY	1.83e-07	16.9	SY/GY	1.57e-07	17.1
	PZE-105047208	5	35840900				SY/GY	1.86e-06	14.3	SY/GY	1.79e-06	14.4
	PZE-105047218	5	35842421				SY/GY	2.79e-07	16.4	SY/GY	2.8e-07	16.4
	PZE-105047220	5	35842478				SY/GY	1.35e-07	17.2	SY/GY	1.42e-07	17.2
	PZE-105047221	5	35842512				SY/GY	1.35e-07	17.2	SY/GY	1.42e-07	17.2
	PZE-105061420	5	59543340				SY/GY	9.71e-05	9.8
	PZE-105061499	5	59578367				SY/GY	1.82e-06	14.3	SY/GY	2.38e-06	14
	PZE-105066625	5	67946390	SY/GY	6.67e-06	12.9
	PZE-105070665	5	73961702	SY/GY	1.52e-08	19.6	SY/GY	1.17e-08	19.9	SY/GY	1.02e-08	20
	PZE-105072045	5	75996495	SY/GY	1.27e-07	17.3	SY/GY	2.76e-08	18.9	SY/GY	3e-08	18.9
	PZE-105088930	5	120755875				SY/GY	3.21e-05	11.1	SY/GY	3.1e-05	11.1
	PZE-105099532	5	146958429				SY/GY	9.85e-05	9.8
	PZE-105099534	5	146961742				SY/GY	5.43e-05	10.5	SY/GY	7.01e-05	10.2
	PZE-105102825	5	154524833	SY/GY	1.05e-05	12.4	SY/GY	1.7e-09	21.9	SY/GY	1.89e-09	21.8
	PZE-105102856	5	154571754				SY/GY	6.84e-05	10.2	SY/GY	7.37e-05	10.1
	PZE-105105323	5	159438987	SY/GY	9.78e-07	15
	PZE-105105668	5	159998918	GY/ZY	8.01e-06	11.6	GY/ZY	7.54e-06	11.7	GY/ZY	5.31e-06	12.1
				SY/GY	2.5e-14	32.7	SY/GY	6.9e-13	29.6	SY/GY	5.07e-13	29.9
	PZE-105106627	5	162572699	SY/GY	3.31e-11	25.9	SY/GY	3.19e-08	18.8	SY/GY	2.64e-08	19
	PZE-105112628	5	168925221	SY/GY	8.55e-06	12.6	SY/GY	3.35e-06	13.7	SY/GY	2.39e-06	14
	PZE-105158756	5	205474462	SY/GY	1.39e-05	12	SY/GY	1.53e-05	11.9	SY/GY	1.51e-05	11.9
	PZE-106012935	6	22579270							GY/ZY	4.83e-05	9.7
				SY/GY	2.03e-11	26.4	SY/GY	6.02e-10	23	SY/GY	5.46e-10	23.1
	PZE-106015042	6	29074816	SY/GY	3.26e-05	11.1	SY/GY	5.09e-05	10.6	SY/GY	4.97e-05	10.6
	PZE-106016117	6	30711557	SY/GY	3.15e-07	16.3	SY/GY	4.88e-06	13.2	SY/GY	5.52e-06	13.1
	PZE-106016118	6	30711723	SY/GY	3.15e-07	16.3	SY/GY	4.88e-06	13.2	SY/GY	5.52e-06	13.1
	PZE-106021250	6	47645961	SY/GY	1.26e-06	14.8
	PZE-106024456	6	58791082	GY/ZY	1.94e-05	10.7	GY/ZY	1.59e-05	10.9	GY/ZY	1e-05	11.4
				SY/GY	1.61e-07	17	SY/GY	2.52e-05	11.4	SY/GY	2.15e-05	11.5
	PZE-106027783	6	65025133				SY/GY	8.44e-06	12.6	SY/GY	9.13e-06	12.5
	PZE-106029513	6	68552815	SY/GY	0.0001	9.8
	PZE-106029515	6	68553064	SY/GY	0.0001	9.8
	PZE-106030154	6	69840279	SY/GY	4.32e-05	10.7
	PZE-106039243	6	86580224	SY/GY	5.35e-05	10.5
	PZE-106059825	6	110604383	SY/ZY	3.25e-05	10.7	SY/ZY	3.48e-05	10.6	SY/ZY	4.04e-05	10.4
	PZE-106067493	6	120492324				SY/GY	1.47e-05	12	SY/GY	1.38e-05	12.1
	PZE-106069603	6	123565123	SY/GY	3.82e-06	13.5	SY/GY	3.11e-05	11.1	SY/GY	3.18e-05	11.1
	PZE-106111839	6	159525907				SY/GY	1.82e-05	11.7	SY/GY	2.17e-05	11.5
	PZE-107005766	7	4035355				GY/ZY	9.13e-05	9.1
	PZE-107020118	7	18623409	SY/ZY	2.26e-05	11.1	SY/ZY	1.67e-05	11.4	SY/ZY	1.75e-05	11.3
	PZE-107027485	7	34479257				SY/GY	4.17e-06	13.4	SY/GY	4.41e-06	13.3
	PZE-107027488	7	34480859				SY/GY	4.17e-06	13.4	SY/GY	4.41e-06	13.3
	PZE-107027496	7	34488945				SY/GY	4.17e-06	13.4	SY/GY	4.41e-06	13.3
	PZE-107035704	7	54039972	GY/ZY	2.3e-06	12.9	GY/ZY	1.16e-05	11.2	GY/ZY	2.29e-05	10.5
	PZE-107035763	7	54200337	GY/ZY	4.36e-06	12.3	GY/ZY	2.46e-05	10.5	GY/ZY	5.04e-05	9.7
	PZE-107035765	7	54204954	GY/ZY	1.49e-06	13.4	GY/ZY	7.69e-06	11.7	GY/ZY	1.31e-05	11.1
	PZE-107036009	7	54971799	GY/ZY	2.22e-07	15.3	GY/ZY	1.52e-06	13.4	GY/ZY	3.34e-06	12.5
	PZE-107036031	7	55037514	GY/ZY	6.07e-07	14.3	GY/ZY	3.55e-06	12.5	GY/ZY	6.09e-06	11.9
	PZE-107040736	7	68644853	SY/GY	8.32e-05	10
	PZE-107040762	7	68717660	SY/GY	8.32e-05	10
	PZE-107048108	7	88067376	GY/ZY	2.33e-06	12.9	GY/ZY	1.45e-06	13.4	GY/ZY	2.96e-06	12.7
							SY/GY	6.34e-05	10.3	SY/GY	6.77e-05	10.2
	PZE-107048210	7	88356060	GY/ZY	4.55e-05	9.8	GY/ZY	3.09e-05	10.2	GY/ZY	5.54e-05	9.6
							SY/GY	9.68e-07	15	SY/GY	1.16e-06	14.8
	PZE-107048938	7	90242596	GY/ZY	2.84e-06	12.7	GY/ZY	1.8e-06	13.2	GY/ZY	3.53e-06	12.5
		7	90242596				SY/GY	3.86e-05	10.9	SY/GY	4.28e-05	10.7
	PZE-107049570	7	92209100	GY/ZY	6.07e-07	14.3	GY/ZY	3.55e-06	12.5	GY/ZY	6.09e-06	11.9
	PZE-107056958	7	103818171				SY/GY	1.6e-05	11.9	SY/GY	1.51e-05	11.9
	PZE-107061073	7	111916045	GY/ZY	1.83e-05	10.8	GY/ZY	1.22e-05	11.2	GY/ZY	1.86e-05	10.7
	PZE-107062169	7	113054244				SY/GY	1.37e-05	12.1	SY/GY	1.41e-05	12
	PZE-107073371	7	124125361				SY/GY	3.85e-06	13.5	SY/GY	3.84e-06	13.5
	PZE-107073395	7	124144141				SY/GY	1.39e-05	12	SY/GY	1.43e-05	12
	PZE-107098667	7	148096687	SY/GY	1.78e-07	16.9	SY/GY	2.56e-05	11.3	SY/GY	2.34e-05	11.4
	PZE-107105873	7	152231907	SY/GY	3.29e-06	13.7	SY/GY	2.69e-05	11.3	SY/GY	3.39e-05	11
	PZE-108010981	8	11650930	SY/GY	6.74e-05	10.2
	PZE-108012916	8	13058206	GY/ZY	2.62e-05	10.4	GY/ZY	2.5e-05	10.4	GY/ZY	5.75e-05	9.5
	PZE-108017105	8	16893510	GY/ZY	9.73e-05	9	GY/ZY	6.97e-05	9.3
	PZE-108019548	8	18479974	SY/GY	2.23e-08	19.2	SY/GY	1.29e-10	24.5	SY/GY	1.36e-10	24.5
	PZE-108019559	8	18483127	SY/GY	9.44e-07	15.1	SY/GY	4.93e-07	15.8	SY/GY	4.91e-07	15.8
	PZE-108020829	8	19885675				GY/ZY	5.93e-05	9.5
				SY/GY	4.05e-10	23.4	SY/GY	9.68e-10	22.5	SY/GY	1.05e-09	22.4
	PZE-108031926	8	36833125	SY/GY	8.36e-05	10
	PZE-108053251	8	93650461	SY/GY	4.95e-08	18.3	SY/GY	7.24e-09	20.4	SY/GY	8.63e-09	20.2
	PZE-108053256	8	93652876	SY/GY	4.95e-08	18.3	SY/GY	7.24e-09	20.4	SY/GY	8.63e-09	20.2
	PZE-108064696	8	114132486	GY/ZY	4.85e-05	9.7
	PZE-108077370	8	131568886	GY/ZY	8.55e-09	18.6	GY/ZY	5.92e-09	19	GY/ZY	6.97e-09	18.8
				SY/GY	1.2e-09	22.3	SY/GY	5.86e-08	18.1	SY/GY	5.91e-08	18.1
	PZE-108091433	8	147086909	SY/GY	6.77e-09	20.4	SY/GY	9.85e-12	27.1	SY/GY	9.79e-12	27.1
	PZE-108116404	8	164901787	SY/GY	1.58e-07	17.1	SY/GY	2.06e-06	14.2	SY/GY	1.77e-06	14.4
	PZE-108131921	8	171703576				SY/GY	6.78e-05	10.2	SY/GY	6.19e-05	10.3
	PZE-108135240	8	173493152				SY/GY	6.76e-05	10.2	SY/GY	6.3e-05	10.3
	PZE-109007391	9	8112183				SY/GY	1.45e-05	12	SY/GY	1.69e-05	11.8
	PZE-109023854	9	24028192	GY/ZY	6.74e-05	9.4	GY/ZY	4.1e-05	9.9	GY/ZY	7.37e-05	9.3
	PZE-109037989	9	54246993				SY/GY	8.38e-05	10	SY/GY	7.53e-05	10.1
	PZE-109040807	9	60307369				SY/GY	2.73e-05	11.3	SY/GY	2.51e-05	11.4
	PZE-109052966	9	88482356				SY/GY	5.81e-08	18.1	SY/GY	6.62e-08	18
	PZE-109052967	9	88482463				SY/GY	5.81e-08	18.1	SY/GY	6.62e-08	18
	PZE-109053322	9	89074239				SY/GY	9.68e-07	15	SY/GY	9.95e-07	15
	PZE-109054308	9	91060686	GY/ZY	4.83e-06	12.2	GY/ZY	3.61e-06	12.5	GY/ZY	3.92e-06	12.4
		9	91060686				SY/GY	1.18e-05	12.2	SY/GY	1.15e-05	12.3
	PZE-109054309	9	91060722	GY/ZY	4.83e-06	12.2	GY/ZY	3.61e-06	12.5	GY/ZY	3.92e-06	12.4
							SY/GY	1.18e-05	12.2	SY/GY	1.15e-05	12.3
	PZE-109060136	9	98768003				SY/GY	3.75e-05	10.9	SY/GY	4.77e-05	10.6
	PZE-109065940	9	105941488				SY/GY	6.17e-06	13	SY/GY	6.23e-06	13
	PZE-109073394	9	115156662	SY/GY	5.13e-06	13.2	SY/GY	4.76e-07	15.8	SY/GY	5.16e-07	15.7
	PZE-109077983	9	121304738	GY/ZY	1.29e-05	11.1	GY/ZY	1.89e-05	10.7	GY/ZY	2.87e-05	10.3
	PZE-109098353	9	138782359	SY/GY	3.73e-06	13.5	SY/GY	1.31e-07	17.3	SY/GY	1.31e-07	17.3
	PZE-109103960	9	142864699	SY/GY	8.99e-10	22.5	SY/GY	3.26e-08	18.8	SY/GY	2.3e-08	19.1
	PZE-109109031	9	145367897	SY/GY	2.76e-05	11.3
	PZE-109114072	9	147717967	SY/GY	3.32e-09	21.2	SY/GY	1.78e-05	11.8	SY/GY	2.13e-05	11.6
	PZE-109121547	9	151154969	SY/GY	3.2e-07	16.3	SY/GY	3.63e-06	13.6	SY/GY	3.36e-06	13.7
	PZE-109122014	9	151667496	SY/GY	8.19e-05	10
	PZE-109122146	9	152016192	SY/GY	1.19e-05	12.2
	PZE-109122151	9	152016960	SY/GY	1.19e-05	12.2
	PZE-109122183	9	152036009	SY/GY	4.74e-06	13.3	SY/GY	8.69e-05	9.9	SY/GY	8.84e-05	9.9
	PZE-109122239	9	152191277	SY/GY	6.81e-05	10.2
	PZE-110000347	10	774597	SY/GY	6.77e-05	10.2	SY/GY	2.02e-05	11.6	SY/GY	2e-05	11.6
	PZE-110014876	10	14553795	SY/GY	1.43e-05	12	SY/GY	1.29e-08	19.8	SY/GY	1.54e-08	19.6
	PZE-110015171	10	14816393	SY/GY	4.73e-07	15.8	SY/GY	2.32e-05	11.5	SY/GY	2.65e-05	11.3
	PZE-110020526	10	26482818				SY/GY	8.53e-05	10	SY/GY	9.9e-05	9.8
	PZE-110041376	10	78940339	GY/ZY	1.42e-08	18.1	GY/ZY	9.23e-09	18.5	GY/ZY	1.28e-08	18.2
		10	78940339				SY/GY	1.74e-06	14.4	SY/GY	1.86e-06	14.3
	PZE-110054523	10	103485988				SY/GY	7.87e-05	10	SY/GY	9.77e-05	9.8
	PZE-110057676	10	110618199				SY/GY	6.64e-06	12.9	SY/GY	6.85e-06	12.8
	PZE-110057729	10	110755439				SY/GY	1.28e-06	14.7	SY/GY	1.34e-06	14.7
	PZE-110058027	10	111446563	GY/ZY	7.93e-05	9.2	GY/ZY	6.23e-05	9.5	GY/ZY	3.29e-05	10.1
	PZE-110061066	10	115369423	SY/ZY	8e-06	12.2	SY/ZY	7.34e-06	12.3	SY/ZY	2.6e-05	10.9
	PZE-110108781	10	147763734				SY/GY	7.34e-05	10.1	SY/GY	7.29e-05	10.1
	SYN11420	8	21859590	SY/ZY	8.16e-05	9.6	SY/ZY	9.87e-05	9.4	SY/ZY	6.15e-05	9.9
	SYN1149	5	179070532	GY/ZY	1.44e-05	11	GY/ZY	1.06e-05	11.3	GY/ZY	1.03e-05	11.4
				SY/GY	1.67e-14	33.1	SY/GY	6.61e-12	27.5	SY/GY	6.34e-12	27.5
	SYN12706	5	180114686				SY/GY	5.21e-06	13.2	SY/GY	4.95e-06	13.2
	SYN12860	5	9200512				SY/GY	8.19e-05	10	SY/GY	9.13e-05	9.9
	SYN15809	2	195840129	SY/GY	5.38e-05	10.5	SY/GY	2.49e-05	11.4	SY/GY	1.97e-05	11.6
	SYN16284	9	115156738				SY/GY	6.01e-05	10.4	SY/GY	6.07e-05	10.3
	SYN17679	10	144242806	SY/GY	3.1e-05	11.1
	SYN17710	4	2426926				SY/GY	7.01e-05	10.2	SY/GY	7.37e-05	10.1
	SYN18484	7	157348928	SY/GY	1.97e-05	11.6
	SYN19461	8	17222682				GY/ZY	8.28e-05	9.2	GY/ZY	7.22e-05	9.3
				SY/GY	6.44e-09	20.5	SY/GY	5.59e-09	20.6	SY/GY	4.94e-09	20.8
	SYN23017	2	188898125	GY/ZY	3.12e-07	15	GY/ZY	1.79e-07	15.6	GY/ZY	1.22e-07	16
	SYN23133	7	154462281	SY/GY	4.67e-05	10.7
	SYN24517	4	3410230	SY/GY	7.82e-05	10.1	SY/GY	2.87e-06	13.8	SY/GY	3.67e-06	13.6
	SYN26925	2	200353907	SY/GY	5.1e-05	10.5
	SYN2898	5	212483702	SY/GY	8.15e-06	12.7
	SYN29552	2	107473918							SY/GY	8.89e-05	9.9
	SYN29553	2	107473541							SY/GY	8.89e-05	9.9
	SYN32936	9	143766272	SY/GY	4.5e-07	15.9	SY/GY	4.22e-05	10.8	SY/GY	4.49e-05	10.7
	SYN33054	3	216766467	SY/GY	8.76e-05	9.9
	SYN33988	1	50196993				SY/GY	2.51e-05	11.4	SY/GY	2.37e-05	11.4
	SYN34849	7	152695327	SY/GY	1.79e-05	11.8	SY/GY	8.71e-05	9.9	SY/GY	9e-05	9.9
	SYN34850	7	152695341	SY/GY	3.55e-05	11
	SYN35045	1	192283569							SY/ZY	6.66e-05	9.9
	SYN35049	1	192283442	SY/ZY	6.34e-05	9.9	SY/ZY	6.24e-05	9.9	SY/ZY	3.18e-05	10.7
	SYN36712	10	141289620	SY/GY	1.27e-06	14.7	SY/GY	1.21e-05	12.2	SY/GY	1.14e-05	12.3
	SYN36714	10	141289636	SY/GY	1.97e-05	11.6
	SYN4993	10	10736621	SY/GY	1.2e-06	14.8	SY/GY	3e-05	11.2	SY/GY	3.53e-05	11
	SYN5451	4	75254460				SY/GY	5.44e-06	13.1	SY/GY	7.15e-06	12.8
	SYN6773	3	216254836	SY/GY	6.43e-05	10.3
	SYN811	5	154599061				SY/GY	5.47e-05	10.5	SY/GY	5.74e-05	10.4
	SYN816	5	154598159				SY/GY	3.32e-05	11	SY/GY	3.49e-05	11
	SYN8487	1	31925067	SY/ZY	7.54e-05	9.7	SY/ZY	7.74e-05	9.7
	SYN9765	4	139755	SY/GY	9.58e-05	9.8
	SYN9766	4	139873	SY/GY	8.54e-05	10
	SYNGENTA12739	1	288897826	SY/GY	1.5e-07	17.1	SY/GY	5.65e-07	15.6	SY/GY	5.45e-07	15.7
	SYNGENTA15602	3	218208970	SY/GY	2.71e-05	11.3
	SYNGENTA16887	6	23889934	SY/GY	6.42e-08	18	SY/GY	8.03e-10	22.7	SY/GY	8.54e-10	22.6
	ZM009620-0299	10	94582006				SY/GY	2.25e-07	16.7	SY/GY	2.6e-07	16.5
	ZM013211-0786	7	168157535				SY/GY	4.21e-05	10.8	SY/GY	4.87e-05	10.6
	ZM013324-0438	1	206513849				SY/GY	2.5e-05	11.4	SY/GY	2.65e-05	11.3
	ZM013789-0350	1	184516366				SY/GY	3.8e-05	10.9	SY/GY	3.32e-05	11
