# Supplementary material for: Integrated GWAS, linkage, and transcriptome analysis to identify genetic loci and candidate genes for photoperiod sensitivity in maize
Source: Front Plant Sci. 2024 Sep 16;15:1441288. doi: 10.3389/fpls.2024.1441288 (PMC11440433; doi:10.3389/fpls.2024.1441288)
Supplement: Supplementary file 11 [file DataSheet6.xlsx]

## Sheet: Sheet1
	Supplementary Table S6 Candidate genes associated with QTNs
	SNPs	Candidate Gene ID	Annotation
	PUT-163a-148991740-712	Zm00001d027469	Cytochrome c oxidase 19-2 (Cytochrome c oxidase assembly protein COX19); cytochrome c oxidase assembly protein COX19
	PUT-163a-148991740-712	Zm00001d027470	uncharacterized
	PUT-163a-148991740-712	Zm00001d027471	FLA10B; Fasciclin-like arabinogalactan protein 10 ; uncharacterized LOC100383093
	PUT-163a-148991740-712	Zm00001d027472	cals1; callose synthase1; callose synthase 3
	PUT-163a-148991740-712	Zm00001d027473	uncharacterized
	PUT-163a-148991740-712	Zm00001d027474	uncharacterized
	PUT-163a-148991740-712	Zm00001d027475	uncharacterized
	PUT-163a-148991740-712	Zm00001d027476	uncharacterized LOC103644394
	PUT-163a-148991740-712	Zm00001d027477	uncharacterized LOC103631379
	PUT-163a-148991740-712	Zm00001d027478	uncharacterized LOC100276168
	PUT-163a-148991740-712	Zm00001d027479	DNA polymerase delta small subunit; DNA polymerase delta small subunit
	PUT-163a-148991740-712	Zm00001d027480	cdpk36; calcium dependent protein kinase36; putative calcium-dependent protein kinase family protein
	PUT-163a-148991740-712	Zm00001d027481	uncharacterized
	PUT-163a-148991740-712	Zm00001d027482	uncharacterized
	PUT-163a-148991740-712	Zm00001d027483	putative RING zinc finger domain superfamily protein
	PUT-163a-148991740-712	Zm00001d027484	dolichyl-diphosphooligosaccharide--protein glycosyltransferase 67 kDa subunit
	PUT-163a-148991740-712	Zm00001d027485	uncharacterized LOC100280817
	PUT-163a-148991740-712	Zm00001d027486	mol1; barley mlo defense gene homolog1; barley mlo defense gene homolog 1
	PUT-163a-148991740-712	Zm00001d027487	uncharacterized LOC100194408
	PUT-163a-148991740-712	Zm00001d027488	gpb1; glyceraldehyde phosphate dehydrogenase B1; glyceraldehyde phosphate dehydrogenase B1
	PUT-163a-148991740-712	Zm00001d027489	Nucleotide-diphospho-sugar transferase family protein
	PUT-163a-148991740-712	Zm00001d027490	mha6; membrane H(+)-ATPase6; plasma membrane ATPase
	PUT-163a-148991740-712	Zm00001d027491	uncharacterized
	PUT-163a-148991740-712	Zm00001d027492	glk48; G2-like-transcription factor 48; uncharacterized LOC100275291
	PUT-163a-148991740-712	Zm00001d027493	nad4; NADH-ubiquinone oxidoreductase B18 subunit4; uncharacterized LOC100283425
	PUT-163a-148991740-712	Zm00001d027494	uncharacterized
	PUT-163a-148991740-712	Zm00001d027495	iaa1; Aux/IAA-transcription factor 1; uncharacterized LOC103631488
	PUT-163a-148991740-712	Zm00001d027496	bhlh49; bHLH-transcription factor 49; uncharacterized
	PUT-163a-148991740-712	Zm00001d027497	bhlh50; bHLH-transcription factor 50; uncharacterized LOC103644399
	PUT-163a-148991740-712	Zm00001d027498	uncharacterized
	PUT-163a-148991740-712	Zm00001d027499	acyl-activating enzyme 11
	PUT-163a-148991740-712	Zm00001d027500	fsgt1; flower-specific gamma-thionin1; flower-specific gamma-thionin
	PUT-163a-148991740-712	Zm00001d027501	uncharacterized
	PUT-163a-148991740-712	Zm00001d027502	Adenylate kinase; uncharacterized LOC100280768
	PUT-163a-148991740-712	Zm00001d027503	uncharacterized LOC100194194
	PUT-163a-148991740-712	Zm00001d027504	Nucleoside-triphosphatase THEP1 (per NCBI); uncharacterized LOC103631579
	PUT-163a-148991740-712	Zm00001d027505	cancer-related nucleoside-triphosphatase (per NCBI); uncharacterized
	PUT-163a-148991740-712	zma-MIR528a	miR528a; microRNA528a; uncharacterized
	PUT-163a-149015131-784	Zm00001d013872	uncharacterized
	PUT-163a-149015131-784	Zm00001d013873	actin-2
	PUT-163a-149015131-784	Zm00001d013874	putative G-type lectin S-receptor-like serine/threonine-protein kinase At1g61610
	PUT-163a-149015131-784	Zm00001d013875	uncharacterized LOC100277690
	PUT-163a-149015131-784	Zm00001d013876	uncharacterized
	PUT-163a-149015131-784	Zm00001d013877	uncharacterized
	PUT-163a-149015131-784	Zm00001d013878	uncharacterized LOC100501248
	PUT-163a-149015131-784	Zm00001d013879	uncharacterized LOC100274353
	PUT-163a-149015131-784	Zm00001d013880	uncharacterized
	PUT-163a-149015131-784	Zm00001d013881	uncharacterized
	PUT-163a-149015131-784	Zm00001d013882	uncharacterized
	PUT-163a-149015131-784	Zm00001d013883	uncharacterized
	PUT-163a-149015131-784	Zm00001d013884	uncharacterized LOC103626113
	PUT-163a-149015131-784	Zm00001d013885	probable plastid-lipid-associated protein 10, chloroplastic
	PUT-163a-149015131-784	Zm00001d013886	uncharacterized LOC100193214
	PUT-163a-149015131-784	Zm00001d013887	uncharacterized LOC100382240
	PUT-163a-149015131-784	Zm00001d013888	uncharacterized
	PUT-163a-149015131-784	Zm00001d013888	uncharacterized
	PUT-163a-149015131-784	Zm00001d013889	uncharacterized
	PUT-163a-149015131-784	Zm00001d013890	uncharacterized LOC103626119
	PUT-163a-149015131-784	Zm00001d013891	Tubulin-folding cofactor D
	PUT-163a-149015131-784	Zm00001d013892	Methionine aminopeptidase; methionine aminopeptidase 1A
	PUT-163a-149015131-784	Zm00001d013893	uncharacterized
	PUT-163a-149015131-784	Zm00001d013894	uncharacterized
	PUT-163a-149015131-784	Zm00001d013895	yab9; yabby9; yabby 9
	PUT-163a-149015131-784	Zm00001d013896	protein GRAVITROPIC IN THE LIGHT 1
	PUT-163a-149015131-784	Zm00001d013897	uncharacterized
	PUT-163a-149015131-784	Zm00001d013898	uncharacterized LOC103626122
	PUT-163a-149015131-784	Zm00001d013899	uncharacterized
	PUT-163a-149015131-784	Zm00001d013900	low-temperature-induced 65 kDa protein
	PUT-163a-149015131-784	Zm00001d013901	uncharacterized
	PUT-163a-149015131-784	Zm00001d013902	uncharacterized
	PUT-163a-149015131-784	Zm00001d013903	uncharacterized
	PUT-163a-149015131-784	Zm00001d013904	uncharacterized
	PUT-163a-149015131-784	Zm00001d013905	uncharacterized
	PUT-163a-149015131-784	Zm00001d013906	protein DETOXIFICATION 19
	PUT-163a-149015131-784	Zm00001d013907	non-specific lipid-transfer protein 2P
	PUT-163a-149015131-784	Zm00001d013908	nucleoprotein TPR
	PUT-163a-149015131-784	Zm00001d013909	uncharacterized LOC100279092
	PUT-163a-149015131-784	Zm00001d013910	putative DEAD-box ATP-dependent RNA helicase family protein
	PUT-163a-149015131-784	Zm00001d013911	Malic enzyme
	PUT-163a-149110508-964	Zm00001d018870	Uncharacterized; prolyl-tRNA synthetase
	PUT-163a-149110508-964	Zm00001d018837	uncharacterized LOC100274899
	PUT-163a-149110508-964	Zm00001d018838	uncharacterized LOC103631959
	PUT-163a-149110508-964	Zm00001d018839	dimethylnonatriene synthase-like
	PUT-163a-149110508-964	Zm00001d018840	uncharacterized
	PUT-163a-149110508-964	Zm00001d018841	uncharacterized
	PUT-163a-149110508-964	Zm00001d018842	outer envelope protein 61
	PUT-163a-149110508-964	Zm00001d018843	uncharacterized
	PUT-163a-149110508-964	Zm00001d018844	uncharacterized
	PUT-163a-149110508-964	Zm00001d018845	uncharacterized
	PUT-163a-149110508-964	Zm00001d018846	uncharacterized LOC100281302
	PUT-163a-149110508-964	Zm00001d018847	kr2; kauralexin reductase2; very-long-chain enoyl-CoA reductase
	PUT-163a-149110508-964	Zm00001d018848	uncharacterized
	PUT-163a-149110508-964	Zm00001d018849	uncharacterized
	PUT-163a-149110508-964	Zm00001d018850	uncharacterized
	PUT-163a-149110508-964	Zm00001d018851	uncharacterized
	PUT-163a-149110508-964	Zm00001d018852	uncharacterized
	PUT-163a-149110508-964	Zm00001d018853	uncharacterized
	PUT-163a-149110508-964	Zm00001d018854	putative carboxylesterase 15
	PUT-163a-149110508-964	Zm00001d018855	uncharacterized
	PUT-163a-149110508-964	Zm00001d018856	uncharacterized
	PUT-163a-149110508-964	Zm00001d018857	probable carboxylesterase 15
	PUT-163a-149110508-964	Zm00001d018858	uncharacterized
	PUT-163a-149110508-964	Zm00001d018859	uncharacterized LOC100193936
	PUT-163a-149110508-964	Zm00001d018860	uncharacterized
	PUT-163a-149110508-964	Zm00001d018861	uncharacterized
	PUT-163a-149110508-964	Zm00001d018862	pentatricopeptide repeat-containing protein At3g62890
	PUT-163a-149110508-964	Zm00001d018863	small RNA 2'-O-methyltransferase
	PUT-163a-149110508-964	Zm00001d018864	histone deacetylase
	PUT-163a-149110508-964	Zm00001d018865	uncharacterized
	PUT-163a-149110508-964	Zm00001d018866	uncharacterized
	PUT-163a-18166160-1279	Zm00001d018870	prolyl-tRNA synthetase
	PUT-163a-18166160-1279	Zm00001d035982	uncharacterized
	PUT-163a-18166160-1279	Zm00001d035983	uncharacterized
	PUT-163a-18166160-1279	Zm00001d035984	uncharacterized
	PUT-163a-18166160-1279	Zm00001d035985	uncharacterized
	PUT-163a-18166160-1279	Zm00001d035986	ARM repeat superfamily protein
	PUT-163a-18166160-1279	Zm00001d035987	putative DUF594 domain containing family protein
	PUT-163a-18166160-1279	Zm00001d035988	uncharacterized LOC100216968
	PUT-163a-18166160-1279	Zm00001d035989	uncharacterized
	PUT-163a-18166160-1279	Zm00001d035990	uncharacterized LOC100502315
	PUT-163a-18166160-1279	Zm00001d035991	uncharacterized
	PUT-163a-18166160-1279	Zm00001d035992	probable receptor-like protein kinase At2g21480
	PUT-163a-18166160-1279	Zm00001d035993	nbcs17; nucleobase:cation symporter17; nucleobase-ascorbate transporter LPE1-like
	PUT-163a-18166160-1279	Zm00001d035994	uncharacterized LOC100273040
	PUT-163a-18166160-1279	Zm00001d035995	uncharacterized
	PUT-163a-18166160-1279	Zm00001d035996	uncharacterized
	PUT-163a-18166160-1279	Zm00001d035997	calmodulin-binding protein 60 D
	PUT-163a-18166160-1279	Zm00001d035998	uncharacterized
	PUT-163a-18166160-1279	Zm00001d035999	protein binding protein
	PUT-163a-18166160-1279	Zm00001d036000	IQ domain-containing protein IQM1
	PUT-163a-18166160-1279	Zm00001d036001	peroxisomal membrane protein PEX11-1
	PUT-163a-18166160-1279	Zm00001d036002	ATP-dependent zinc metalloprotease FTSH 8, mitochondrial
	PUT-163a-18166160-1279	Zm00001d036003	uncharacterized LOC100384479
	PUT-163a-18166160-1279	Zm00001d036004	SET domain-containing protein
	PUT-163a-18166160-1279	Zm00001d036005	uncharacterized
	PUT-163a-18166160-1279	Zm00001d036006	uncharacterized LOC100533154
	PUT-163a-18166160-1279	Zm00001d036007	uncharacterized
	PUT-163a-18166160-1279	Zm00001d036008	calcium dependent protein kinase14
	PUT-163a-18166160-1279	Zm00001d036009	uncharacterized
	PUT-163a-18166160-1279	Zm00001d036010	Oligopeptide transporter 7
	PUT-163a-18166160-1279	Zm00001d001358	uncharacterized
	PUT-163a-24934942-1601	Zm00001d043845	gogat2; glutamate synthase2; glutamate synthase 1 [NADH], chloroplastic
	PUT-163a-24934942-1601	Zm00001d043664	uncharacterized
	PUT-163a-24934942-1601	Zm00001d043665	uncharacterized LOC100275282
	PUT-163a-24934942-1601	Zm00001d043666	Protein PLASTID MOVEMENT IMPAIRED 1-RELATED 1
	PUT-163a-24934942-1601	Zm00001d043667	myosin-17
	PUT-163a-24934942-1601	Zm00001d043668	uncharacterized
	PUT-163a-24934942-1601	Zm00001d043669	RNA-binding KH domain-containing protein
	PUT-163a-24934942-1601	Zm00001d043670	uncharacterized
	PUT-163a-24934942-1601	Zm00001d043671	uncharacterized
	PUT-163a-24934942-1601	Zm00001d043672	uncharacterized
	PUT-163a-24934942-1601	Zm00001d043673	uncharacterized
	PUT-163a-24934942-1601	Zm00001d043674	CDA1
	PUT-163a-24934942-1601	Zm00001d043675	uncharacterized LOC100193900
	PUT-163a-24934942-1601	Zm00001d043676	uncharacterized
	PUT-163a-24934942-1601	Zm00001d043677	uncharacterized
	PUT-163a-24934942-1601	Zm00001d043678	uncharacterized
	PUT-163a-24934942-1601	Zm00001d043679	uncharacterized
	PUT-163a-24934942-1601	Zm00001d043680	phospholipase A1-II 5
	PUT-163a-24934942-1601	Zm00001d043681	uncharacterized LOC100383200
	PUT-163a-24934942-1601	Zm00001d043682	nucleosome/chromatin assembly factor group C
	PUT-163a-24934942-1601	Zm00001d043683	uncharacterized
	PUT-163a-76291731-3961	Zm00001d035136	sudh7; succinate dehydrogenase7; uncharacterized LOC100216648
	PUT-163a-76291731-3961	Zm00001d035112	expansin-A19
	PUT-163a-76291731-3961	Zm00001d035113	uncharacterized LOC103628985
	PUT-163a-76291731-3961	Zm00001d035114	uncharacterized
	PUT-163a-76291731-3961	Zm00001d035115	uncharacterized LOC100322876
	PUT-163a-76291731-3961	Zm00001d035116	uncharacterized
	PUT-163a-76291731-3961	Zm00001d035117	uncharacterized
	PUT-163a-76291731-3961	Zm00001d035118	uncharacterized
	PUT-163a-76291731-3961	Zm00001d035119	ACT domain-containing protein ACR8
	PUT-163a-76291731-3961	Zm00001d035120	uncharacterized
	PUT-163a-76291731-3961	Zm00001d035121	uncharacterized
	PUT-163a-76291731-3961	Zm00001d035122	uncharacterized
	PUT-163a-76291731-3961	Zm00001d035123	uncharacterized
	PUT-163a-76291731-3961	Zm00001d035124	si486014c02; uncharacterized LOC100282668
	PUT-163a-76291731-3961	Zm00001d035125	putative disease resistance protein RGA3
	PUT-163a-76291731-3961	Zm00001d035126	uncharacterized
	PUT-163a-76291731-3961	Zm00001d035127	uncharacterized
	PUT-163a-76291731-3961	Zm00001d035128	uncharacterized
	PUT-163a-76291731-3961	Zm00001d035129	putative disease resistance RPP13-like protein 1
	PUT-163a-76291731-3961	Zm00001d035130	COP9 signalosome complex subunit 3
	PUT-163a-76291731-3961	Zm00001d035131	uncharacterized
	PUT-163a-76291731-3961	Zm00001d035132	uncharacterized LOC100278389
	PUT-163a-76291731-3961	Zm00001d035133	uncharacterized
	PUT-163a-76291731-3961	Zm00001d035134	uncharacterized LOC100277880
	PUT-163a-76291731-3961	Zm00001d035135	photosystem II core complex proteins psbY
	PUT-163a-76291731-3961	Zm00001d035136	uncharacterized LOC100216648
	PUT-163a-76291731-3961	Zm00001d035137	uncharacterized
	PUT-163a-76291731-3961	Zm00001d035138	uncharacterized
	PUT-163a-76291731-3961	Zm00001d035139	MA3 domain-containing protein
	PUT-163a-78085872-4177	Zm00001d022505	sod2; superoxide dismutase2; superoxide dismutase 2
	PUT-163a-78085872-4177	Zm00001d021889	uncharacterized
	PUT-163a-78085872-4177	Zm00001d021890	gamma response I protein
	PUT-163a-78085872-4177	Zm00001d021891	alpha tubulin 6
	PUT-163a-78085872-4177	Zm00001d021892	uncharacterized LOC100273192
	PUT-163a-78085872-4177	Zm00001d021893	importin-5
	PUT-163a-78085872-4177	Zm00001d021894	uncharacterized
	PUT-163a-78085872-4177	Zm00001d021895	beta-hexosaminidase
	PUT-163a-78085872-4177	Zm00001d021896	L-type lectin-domain containing receptor kinase SIT2
	PUT-163a-78085872-4177	Zm00001d021897	putative lectin-like receptor protein kinase family protein
	PUT-163a-78085872-4177	Zm00001d021898	recombination protein51 gene a
	PUT-163a-78085872-4177	Zm00001d021899	pheophytinase, chloroplastic
	PUT-163a-78085872-4177	Zm00001d021900	uncharacterized LOC100278316
	PUT-163a-78085872-4177	Zm00001d021901	stress-induced protein 1
	PUT-163a-78085872-4177	Zm00001d021902	uncharacterized LOC100381963
	PUT-163a-78085872-4177	Zm00001d021903	glucan endo-1,3-beta-glucosidase 4
	PUT-163a-78085872-4177	Zm00001d021904	ubiquitin-conjugating enzyme E2 E3
	PUT-163a-78085872-4177	Zm00001d021905	uncharacterized
	PUT-163a-78085872-4177	Zm00001d021906	chlorophyll a-b binding protein
	PUT-163a-78085872-4177	Zm00001d021907	uncharacterized
	PUT-163a-78085872-4177	Zm00001d021908	succinyl-CoA ligase alpha-chain 2
	PUT-163a-78085872-4177	Zm00001d021909	uncharacterized LOC100191220
	PUT-163a-78085872-4177	Zm00001d021910	uncharacterized
	PUT-163a-78085872-4177	Zm00001d021911	uncharacterized
	PUT-163a-78085872-4177	Zm00001d021912	putative subtilase family protein
	PUT-163a-78085872-4177	Zm00001d021913	uncharacterized LOC100276126
	PUT-163a-78085872-4177	Zm00001d021914	uncharacterized
	PUT-163a-78085872-4177	Zm00001d021915	uncharacterized LOC100193601
	PUT-163a-78085872-4177	Zm00001d021916	mitogen-activated protein kinase 10
	PUT-163a-78085872-4177	Zm00001d021917	uncharacterized
	PUT-163a-78085872-4177	Zm00001d021918	uncharacterized
	PUT-163a-78085872-4177	Zm00001d021919	uncharacterized
	PUT-163a-78085872-4177	Zm00001d021920	uncharacterized LOC103633346
	PUT-163a-78085872-4177	Zm00001d021921	uncharacterized
	PUT-163a-78085872-4177	Zm00001d021922	uncharacterized
	PUT-163a-78085872-4177	Zm00001d021923	uncharacterized
	PUT-163a-78085872-4177	Zm00001d021924	protein TIFY 3
	PUT-163a-78085872-4177	Zm00001d021925	uncharacterized
	PUT-163a-78085872-4177	Zm00001d021926	uncharacterized
	PUT-163a-78085872-4177	Zm00001d021927	bes1; brassinosteroid insensitive EMS-suppressor homolog1; protein BZR1 homolog 1-like
	PUT-163a-78085872-4177	Zm00001d021928	uncharacterized
	PUT-163a-78085872-4177	Zm00001d021929	ggps2; geranylgeranyl pyrophosphate synthase2); uncharacterized LOC100502545
	PUT-163a-78085872-4177	Zm00001d021930	integral membrane protein like protein
	PUT-163a-78085872-4177	Zm00001d021931	uncharacterized LOC100282179
	PUT-163a-78085872-4177	Zm00001d021932	zinc finger protein ENHYDROUS
	PUT-163a-78085872-4177	Zm00001d021933	cl19120_1b; uncharacterized
	PUT-163a-78085872-4177	Zm00001d021934	Homeobox-leucine zipper protein ATHB-40
	PUT-163a-78085872-4177	Zm00001d021935	polyol transporter 5
	PUT-163a-78085872-4177	Zm00001d021936	Putative polyol transporter 1
	PUT-163a-78085872-4177	Zm00001d021937	uncharacterized
	PUT-163a-78085872-4177	Zma-MIR1432	uncharacterized
	PZA00422.5	Zm00001d011508	uncharacterized
	PZA00422.5	Zm00001d011509	uncharacterized
	PZA00422.5	Zm00001d011510	uncharacterized LOC100284411
	PZA00422.5	Zm00001d011511	uncharacterized
	PZA00422.5	Zm00001d011512	AMSH-like ubiquitin thioesterase 2
	PZA00422.5	Zm00001d011513	uncharacterized
	PZA00422.5	Zm00001d011514	uncharacterized LOC100273266
	PZA00422.5	Zm00001d011515	uncharacterized LOC100281900
	PZA00422.5	Zm00001d011516	uncharacterized
	PZA00422.5	Zm00001d011517	uncharacterized LOC103636139
	PZA00422.5	Zm00001d011518	carboxyl-terminal-processing peptidase 1, chloroplastic
	PZA00422.5	Zm00001d011519	uncharacterized LOC100278854
	PZA00422.5	Zm00001d011520	probable receptor-like protein kinase At2g42960
	PZA00422.5	Zm00001d011521	uncharacterized
	PZA00422.5	Zm00001d011522	uncharacterized
	PZA00422.5	Zm00001d011523	uncharacterized
	PZA00422.5	Zm00001d011524	uncharacterized
	PZA00422.5	Zm00001d011525	mitogen-activated protein kinase 8-like
	PZA00422.5	Zm00001d011526	ribokinase
	PZA00422.5	Zm00001d011527	uncharacterized LOC100279449
	PZA00422.5	Zm00001d011528	uncharacterized
	PZA00422.5	Zm00001d011529	uncharacterized
	PZA00422.5	Zm00001d011530	uncharacterized
	PZA00422.5	Zm00001d011531	uncharacterized protein At4g18257
	PZA00422.5	Zm00001d011532	protein VACUOLELESS1
	PZA00422.5	Zm00001d011533	uncharacterized
	PZA00422.5	Zm00001d011534	60S ribosomal protein L18a
	PZA00422.5	Zm00001d011535	uncharacterized
	PZA00422.5	Zm00001d011536	uncharacterized LOC103636155
	PZA00422.5	Zm00001d011537	WUSCHEL-related homeobox 7-like
	PZA00654.10	Zm00001d028361	uncharacterized LOC103633308
	PZA00654.10	Zm00001d028362	uncharacterized LOC100277213
	PZA00654.10	Zm00001d028363	uncharacterized LOC100280300
	PZA00654.10	Zm00001d028364	uncharacterized
	PZA00654.10	Zm00001d028365	cyclin-J18-like
	PZA00654.10	Zm00001d028366	uncharacterized LOC100280721
	PZA00654.10	Zm00001d028367	uncharacterized LOC100284727
	PZA00654.10	Zm00001d028368	uncharacterized LOC100272649
	PZA00654.10	Zm00001d028369	uncharacterized LOC100279246
	PZA00654.10	Zm00001d028370	protein OBERON 3
	PZA00654.10	Zm00001d028371	zinc finger protein 7
	PZA00654.10	Zm00001d028372	bZIP transcription factor 16
	PZA00654.10	Zm00001d028373	tos35; translocon of outer membrane of chloroplast35; translocon of outer membrane of chloroplast35
	PZA00654.10	Zm00001d028374	immediate-early fungal elicitor protein CMPG1
	PZA00654.10	Zm00001d028375	uncharacterized LOC100191929
	PZA00654.10	Zm00001d028376	uncharacterized
	PZA00654.10	Zm00001d028377	uncharacterized
	PZA00654.10	Zm00001d028378	uncharacterized
	PZA00654.10	Zm00001d028379	uncharacterized
	PZA00654.10	Zm00001d028380	mybr59; MYB-related-transcription factor 59; uncharacterized
	PZA00654.10	Zm00001d028381	uncharacterized
	PZA00654.10	Zm00001d028382	uncharacterized
	PZA00654.10	Zm00001d028383	uncharacterized
	PZA00654.10	Zm00001d028384	uncharacterized
	PZA00654.10	Zm00001d028385	uncharacterized LOC100192857
	PZA00654.10	Zm00001d028386	uncharacterized LOC100384022
	PZA00654.10	Zm00001d028387	uncharacterized
	PZA00654.10	Zm00001d028388	Putative pentatricopeptide repeat-containing protein
	PZA00654.10	Zm00001d028389	uncharacterized LOC100275469
	PZA01680.3	Zm00001d017840	delta-12 fatty acid desaturaseFAD2
	PZA01680.3	Zm00001d017841	Delta(12)-fatty-acid desaturase
	PZA01680.3	Zm00001d017842	uncharacterized
	PZA01680.3	Zm00001d017843	uncharacterized
	PZA01680.3	Zm00001d017844	uncharacterized
	PZA01680.3	Zm00001d017845	uncharacterized LOC100193276
	PZA01680.3	Zm00001d017846	uncharacterized
	PZA01680.3	Zm00001d017847	protein translocase/ protein transporter
	PZA01680.3	Zm00001d017848	uncharacterized LOC100381905
	PZA01680.3	Zm00001d017849	uncharacterized LOC103627656
	PZA01680.3	Zm00001d017850	60S ribosomal protein L31
	PZA01680.3	Zm00001d017851	uncharacterized LOC109617031
	PZA01680.3	Zm00001d017852	uncharacterized
	PZA01680.3	Zm00001d017853	uncharacterized LOC100279601
	PZA01680.3	Zm00001d017854	uncharacterized
	PZA01680.3	Zm00001d017855	uncharacterized
	PZA01680.3	Zm00001d017856	uncharacterized
	PZA01680.3	Zm00001d017857	ant1; adenine nucleotide translocator1; adenine nucleotide translocator
	PZA01680.3	Zm00001d017858	uncharacterized
	PZA01680.3	Zm00001d017859	rho GDP-dissociation inhibitor 1
	PZA01680.3	Zm00001d017860	fimbrin-4
	PZA01680.3	Zm00001d017861	protein binding protein
	PZA01680.3	Zm00001d017862	PHD finger protein At3g20280
	PZA01680.3	Zm00001d017863	dual specificity protein phosphatase 4
	PZA01680.3	Zm00001d017864	aspartyl protease family protein At5g10770
	PZA01680.3	Zm00001d017865	uncharacterized LOC100275204
	PZA01680.3	Zm00001d017866	uncharacterized
	PZA01680.3	Zm00001d017867	Aspartyl protease AED1
	PZA01680.3	Zm00001d017868	chloride channel protein CLC-f
	PZA01680.3	Zm00001d017869	aspartic proteinase nepenthesin-1
	PZA01680.3	Zm00001d017870	uncharacterized
	PZA01680.3	Zm00001d017871	uncharacterized LOC100193417
	PZA01680.3	Zm00001d017872	uncharacterized LOC100383087
	PZA01680.3	Zm00001d017873	uncharacterized
	PZA01680.3	Zm00001d017874	GPI-anchored protein
	PZA01680.3	Zm00001d017875	uncharacterized
	PZA01680.3	Zm00001d01730	uncharacterized
	PZA02017.7	Zm00001d006017	putative protein kinase superfamily protein
	PZA02017.7	Zm00001d006018	uncharacterized
	PZA02017.7	Zm00001d006019	uncharacterized LOC100193463
	PZA02017.7	Zm00001d006020	uncharacterized LOC103649182
	PZA02017.7	Zm00001d006021	uncharacterized
	PZA02017.7	Zm00001d006022	transcription factor bHLH130
	PZA02017.7	Zm00001d006023	uncharacterized
	PZA02017.7	Zm00001d006024	uncharacterized LOC100501411
	PZA02017.7	Zm00001d006025	IRK-interacting protein
	PZA02017.7	Zm00001d006026	uncharacterized LOC100272621
	PZA02017.7	Zm00001d006027	uncharacterized LOC100384496
	PZA02017.7	Zm00001d006028	SBP-transcription factor 23
	PZA02017.7	Zm00001d006029	uncharacterized LOC100276145
	PZA02017.7	Zm00001d006030	ENT domain containing protein
	PZA02017.7	Zm00001d006031	uncharacterized LOC100194067
	PZA02017.7	Zm00001d006032	uncharacterized
	PZA02017.7	Zm00001d006033	pep5; phosphoenolpyruvate carboxylase5; uncharacterized
	PZA02017.7	Zm00001d006034	umc2380; AT-hook motif nuclear-localized protein; uncharacterized LOC100283408
	PZA02017.7	Zm00001d006035	uncharacterized
	PZA02017.7	Zm00001d006036	hsp70-5; heat shock protein70-5; heat shock 70 kDa protein
	PZA02017.7	Zm00001d006037	uncharacterized
	PZA02017.7	Zm00001d006038	uncharacterized
	PZA02017.7	Zm00001d006039	uncharacterized
	PZA02017.7	Zm00001d006040	3-hydroxy-3-methylglutaryl-coenzyme A reductase 2
	PZA02017.7	Zm00001d006041	uncharacterized LOC103647548
	PZA02017.7	Zm00001d006042	Cysteine/Histidine-rich C1 domain family protein
	PZA02017.7	Zm00001d006043	UDP-glycosyltransferase 85A5
	PZA02017.7	Zm00001d006044	uncharacterized
	PZA02017.7	Zm00001d006045	Uroporphyrinogen-III synthase
	PZA03672.1	Zm00001d028890	mez3; enhancer of zeste3 ; enhancer of zeste 3
	PZA03672.1	Zm00001d028867	cAMP-regulated phosphoprotein 19-related protein (per NCBI); uncharacterized LOC100192824
	PZA03672.1	Zm00001d028868	putative AMP-dependent synthetase and ligase superfamily protein
	PZA03672.1	Zm00001d028869	uncharacterized
	PZA03672.1	Zm00001d028870	Multidrug resistance protein ABC transporter family protein
	PZA03672.1	Zm00001d028871	uncharacterized
	PZA03672.1	Zm00001d028872	uncharacterized
	PZA03672.1	Zm00001d028873	uncharacterized LOC100274762
	PZA03672.1	Zm00001d028874	probable glycosyltransferase 4
	PZA03672.1	Zm00001d028875	uncharacterized
	PZA03672.1	Zm00001d028876	uncharacterized LOC103644611
	PZA03672.1	Zm00001d028877	uncharacterized
	PZA03672.1	Zm00001d028878	uncharacterized
	PZA03672.1	Zm00001d028879	bzip24; bZIP-transcription factor 24; bZIP transcription factor 53
	PZA03672.1	Zm00001d028880	calvin cycle protein CP12-1, chloroplastic
	PZA03672.1	Zm00001d028881	protein STRUBBELIG-RECEPTOR FAMILY 5
	PZA03672.1	Zm00001d028882	uncharacterized
	PZA03672.1	Zm00001d028883	uncharacterized LOC109943617
	PZA03672.1	Zm00001d028884	uncharacterized LOC103644614
	PZA03672.1	Zm00001d028885	uncharacterized LOC100275347
	PZA03672.1	Zm00001d028886	uncharacterized
	PZA03672.1	Zm00001d028887	nas9; nicotianamine synthase9; nicotianamine synthase 2
	PZA03672.1	Zm00001d028888	nas2; nicotianamine synthase2; nicotianamine synthase 2
	PZA03672.1	Zm00001d028889	Calcium-dependent phosphotriesterase superfamily protein
	PZA03672.1	Zm00001d028890	mez3; enhancer of zeste3; enhancer of zeste 3
	PZA03672.1	Zm00001d028891	uncharacterized
	PZA03672.1	Zm00001d028892	uncharacterized
	PZA03672.1	Zm00001d028893	uncharacterized
	PZA03672.1	Zm00001d028894	ubiquitin-conjugating enzyme E2 32-like
	PZA03672.1	Zm00001d028895	clpp2; chloroplast protease complex P2; uncharacterized
	PZA03672.1	Zm00001d028896	ARM repeat superfamily protein; uncharacterized LOC100384293
	PZB00416.2	Zm00001d037596	frfi1; red and far red insensitive1; uncharacterized LOC100280330
	PZB00416.2	Zm00001d037597	uncharacterized
	PZB00416.2	Zm00001d037598	uncharacterized
	PZB00416.2	Zm00001d037599	krp9; kinesin-related protein9; ATP binding protein
	PZB00416.2	Zm00001d037600	uncharacterized
	PZB00416.2	Zm00001d037601	serine/threonine-protein phosphatase PP1
	PZB00416.2	Zm00001d037602	U1 small nuclear ribonucleoprotein A (per NCBI); uncharacterized LOC100277950
	PZB00416.2	Zm00001d037603	60S ribosomal protein L18-like
	PZB00416.2	Zm00001d037604	probable ethylene response sensor 2
	PZB00416.2	Zm00001d037605	gata12; C2C2-GATA-transcription factor 12; GATA transcription factor 23
	PZB00416.2	Zm00001d037606	imp2; importin 2; Importin subunit alpha
	PZB00416.2	Zm00001d037607	wrky125; WRKY-transcription factor 125; putative WRKY transcription factor 50
	PZB00416.2	Zm00001d037608	uncharacterized LOC103630071
	PZB00416.2	Zm00001d037609	GDSL esterase/lipase pseudogene (per NCBI); GDSL esterase/lipase pseudogene
	PZB00416.2	Zm00001d037610	uncharacterized LOC100216892
	PZB00416.2	Zm00001d037611	uncharacterized LOC100502499
	PZB00416.2	Zm00001d037612	uncharacterized LOC100276930
	PZB00416.2	Zm00001d037613	putative DUF1664 domain family protein (per NCBI); uncharacterized LOC100276494
	PZB00416.2	Zm00001d037614	uncharacterized
	PZB00416.2	Zm00001d037615	FACT complex subunit SSRP1-B
	PZB00416.2	Zm00001d037616	Tetratricopeptide repeat (TPR)-like superfamily protein
	PZB00416.2	Zm00001d037617	bifunctional protein tilS/hprT
	PZB00416.2	Zm00001d037618	uncharacterized
	PZB00416.2	Zm00001d037619	10-deacetylbaccatin III 10-O-acetyltransferase (per NCBI); uncharacterized LOC100285016
	PZB00416.2	Zm00001d037620	rpl13; 60S ribosomal protein L13; 60S ribosomal protein L13
	PZB01077.3	Zm00001d031899	mdh6 ; malate dehydrogenase6 ; malate dehydrogenase 6
	PZB01077.3	Zm00001d031795	uncharacterized
	PZB01077.3	Zm00001d031796	ereb172; AP2-EREBP-transcription factor 172; AP2 domain containing protein
	PZB01077.3	Zm00001d031797	uncharacterized LOC103643149
	PZB01077.3	Zm00001d031798	uncharacterized
	PZB01077.3	Zm00001d031799	3-beta hydroxysteroid dehydrogenase/isomerase
	PZB01077.3	Zm00001d031800	uncharacterized
	PZB01077.3	Zm00001d031801	tuliposide A-converting enzyme 1, chloroplastic
	PZB01077.3	Zm00001d031802	hm1; Helminthosporium carbonum susceptibility1; Helminthosporium carbonum susceptibility 1
	PZB01077.3	Zm00001d031803	uncharacterized
	PZB01077.3	Zm00001d031804	gibberellin receptor GID1L2
	PZB01077.3	Zm00001d031805	gibberellin receptor GID1L2 (per NCBI); gibberellin receptor GID1L2
	PZB01077.3	Zm00001d031806	cep1; C-terminally encoded peptide1; uncharacterized LOC100278083
	PZB01077.3	Zm00001d031807	uncharacterized LOC100304433
	PZB01077.3	Zm00001d031808	Short-chain dehydrogenase/reductase SDR
	PZB01077.3	Zm00001d031809	phosphoglycerate mutase gpmB
	PZB01077.3	Zm00001d031810	protein MIZU-KUSSEI 1
	PZB01077.3	Zm00001d031811	patatin-like protein 2
	PZB01077.3	Zm00001d031812	uncharacterized
	PZB01077.3	Zm00001d031813	Patatin-like protein 2
	PZB01077.3	Zm00001d031814	uncharacterized LOC100282949
	PZB01077.3	Zm00001d031815	uncharacterized
	PZB01077.3	Zm00001d031816	sodium channel modifier 1
	PZB01077.3	Zm00001d031817	PWWP domain protein
	PZB01077.3	Zm00001d031818	bhlh170; bHLH-transcription factor 170); transcription factor bHLH30
	PZB01077.3	Zm00001d031819	programmed cell death protein 2
	PZB01077.3	Zm00001d031820	CCR4-NOT transcription complex subunit 1
	PZB01077.3	Zm00001d031821	uncharacterized
	PZB01077.3	Zm00001d031822	mucin-2 (per NCBI); uncharacterized LOC100281002
	PZB01077.3	Zm00001d031823	uncharacterized
	PZB01077.3	Zm00001d031824	uncharacterized LOC100279965
	PZB01077.3	Zm00001d031825	ATP synthase subunit d, mitochondrial
	PZB01077.3	Zm00001d031826	AT-hook motif nuclear-localized protein 17
	PZB01077.3	Zm00001d031827	putative ubiquitin-like-specific protease 1B
	PZB01077.3	Zm00001d031828	uncharacterized
	PZB01077.3	Zm00001d031829	uncharacterized
	PZB01077.3	Zm00001d031830	uncharacterized
	PZB01077.3	Zm00001d031831	uncharacterized
	PZB01110.1	Zm00001d045475	histone H3.3
	PZB01110.1	Zm00001d045476	Peptidyl-prolyl cis-trans isomerase CYP18-1-like (per NCBI); uncharacterized LOC100280578
	PZB01110.1	Zm00001d045477	bbr4; BBR/BPC-transcription factor 4; BBR/BPC transcription factor
	PZB01110.1	Zm00001d045478	hon104a; histone one (H1); histone H1-like
	PZB01110.1	Zm00001d045479	acs3; 1-aminocyclopropane-1-carboxylate synthase3; 1-aminocyclopropane-1-carboxylate synthase3
	PZB01110.1	Zm00001d045480	uncharacterized LOC100277115
	PZB01110.1	Zm00001d045481	er3; erecta-like3; putative leucine-rich repeat receptor-like protein kinase family protein
	PZB01110.1	Zm00001d045482	serine/threonine-protein phosphatase 2A 65 kDa regulatory subunit A
	PZB01110.1	Zm00001d045483	er3; erecta-like3; AAA-type ATPase family protein
	PZB01110.1	Zm00001d045484	uncharacterized
	PZB01110.1	Zm00001d045485	uncharacterized
	PZB01110.1	Zm00001d045486	uncharacterized
	PZB01110.1	Zm00001d045487	uncharacterized LOC100276116
	PZB01110.1	Zm00001d045488	Nudix hydrolase 14 chloroplastic (per NCBI); uncharacterized LOC100277024
	PZB01110.1	Zm00001d045489	uncharacterized LOC100276160
	PZB01110.1	Zm00001d045490	uncharacterized LOC100278704
	PZB01110.1	Zm00001d045491	SPX domain-containing membrane protein OsI_21475
	PZB01110.1	Zm00001d045492	uncharacterized LOC100382384
	PZB01110.1	Zm00001d045493	binding
	PZB01110.1	Zm00001d045494	traf2; TNF receptor-associated factor 2; uncharacterized LOC100191308
	PZB01110.1	Zm00001d045495	short-chain dehydrogenase TIC 32, chloroplastic-like
	PZB01110.1	Zm00001d045496	uncharacterized LOC100501921
	PZB01110.1	Zm00001d045497	V-type proton ATPase subunit e1
	PZB01110.1	Zm00001d045498	uncharacterized
	PZB01110.1	zma-MIR399j	microRNA MIR399j; uncharacterized
	PZB01110.6	Zm00001d045475	histone H3.3
	PZB01110.6	Zm00001d045476	Peptidyl-prolyl cis-trans isomerase CYP18-1-like (per NCBI); uncharacterized LOC100280578
	PZB01110.6	Zm00001d045477	bbr4; BBR/BPC-transcription factor 4; BBR/BPC transcription factor
	PZB01110.6	Zm00001d045478	hon104a; histone one (H1); histone H1-like
	PZB01110.6	Zm00001d045479	acs3; 1-aminocyclopropane-1-carboxylate synthase3; 1-aminocyclopropane-1-carboxylate synthase3
	PZB01110.6	Zm00001d045480	uncharacterized LOC100277115
	PZB01110.6	Zm00001d045481	er3; erecta-like3; putative leucine-rich repeat receptor-like protein kinase family protein
	PZB01110.6	Zm00001d045482	serine/threonine-protein phosphatase 2A 65 kDa regulatory subunit A
	PZB01110.6	Zm00001d045483	er3; erecta-like3; AAA-type ATPase family protein
	PZB01110.6	Zm00001d045484	uncharacterized
	PZB01110.6	Zm00001d045485	uncharacterized
	PZB01110.6	Zm00001d045486	uncharacterized
	PZB01110.6	Zm00001d045487	uncharacterized LOC100276116
	PZB01110.6	Zm00001d045488	Nudix hydrolase 14 chloroplastic (per NCBI); uncharacterized LOC100277024
	PZB01110.6	Zm00001d045489	uncharacterized LOC100276160
	PZB01110.6	Zm00001d045490	uncharacterized LOC100278704
	PZB01110.6	Zm00001d045491	SPX domain-containing membrane protein OsI_21475
	PZB01110.6	Zm00001d045492	uncharacterized LOC100382384
	PZB01110.6	Zm00001d045493	binding
	PZB01110.6	Zm00001d045494	traf2; TNF receptor-associated factor 2; uncharacterized LOC100191308
	PZB01110.6	Zm00001d045495	short-chain dehydrogenase TIC 32, chloroplastic-like
	PZB01110.6	Zm00001d045496	uncharacterized LOC100501921
	PZB01110.6	Zm00001d045497	V-type proton ATPase subunit e1
	PZB01110.6	Zm00001d045498	uncharacterized
	PZB01110.6	zma-MIR399j	microRNA MIR399j; uncharacterized
	PZB02422.1	Zm00001d046168	arodh4; arogenate dehydrogenase4; uncharacterized LOC100276497
	PZB02422.1	Zm00001d046048	DEAD-box ATP-dependent RNA helicase 7
	PZB02422.1	Zm00001d046049	uncharacterized
	PZB02422.1	Zm00001d046050	uncharacterized
	PZB02422.1	Zm00001d046051	uncharacterized
	PZB02422.1	Zm00001d027104	uncharacterized
	PZD00039.4	Zm00001d034047	zmm24; Zea mays MADS24; uncharacterized
	PZD00039.4	Zm00001d033850	tua1; alpha tubulin1; uncharacterized
	PZD00039.4	Zm00001d033851	uncharacterized
	PZD00039.4	Zm00001d033852	uncharacterized
	PZD00039.4	Zm00001d033853	inositol-tetrakisphosphate 1-kinase 3
	PZD00039.4	Zm00001d033854	uncharacterized LOC100193318
	PZD00039.4	Zm00001d033855	Sulfite exporter TauE/SafE family protein
	PZD00039.4	Zm00001d033856	uncharacterized LOC109939290
	PZD00039.4	Zm00001d033857	uncharacterized LOC100276967
	PZD00039.4	Zm00001d033858	uncharacterized LOC100502271
	PZD00039.4	Zm00001d033859	knotted 1
	PZD00039.4	Zm00001d033860	uncharacterized LOC100501429
	PZD00039.4	Zm00001d033861	knox3; knotted related homeobox3; KNOX1 domain containing protein
	PZD00039.4	Zm00001d033862	uncharacterized LOC100217270
	PZD00039.4	Zm00001d033863	uncharacterized LOC100274409
	PZD00039.4	Zm00001d033864	uncharacterized
	PZD00039.4	Zm00001d033865	uncharacterized
	PZD00039.4	Zm00001d033866	uncharacterized LOC100279198
	PZD00039.4	Zm00001d033867	uncharacterized
	PZD00039.4	Zm00001d033868	uncharacterized
	PZD00039.4	Zm00001d033869	emp4; empty pericarp4; pentatricopeptide repeat-containing protein At3g49730
	PZD00039.4	Zm00001d033870	bhlh27; bHLH-transcription factor 27; uncharacterized LOC100193160
	PZE-100001836	Zm00001d031893	htc12; hydroxycinnamoyltransferase12; acyltransferase
	PZE-100001836	Zm00001d031807	uncharacterized LOC100304433
	PZE-100001836	Zm00001d031808	Short-chain dehydrogenase/reductase SDR
	PZE-100001836	Zm00001d031809	phosphoglycerate mutase gpmB
	PZE-100001836	Zm00001d031810	protein MIZU-KUSSEI 1
	PZE-100001836	Zm00001d031811	patatin-like protein 2
	PZE-100001836	Zm00001d031812	uncharacterized
	PZE-100001836	Zm00001d031813	Patatin-like protein 2
	PZE-100001836	Zm00001d031814	uncharacterized LOC100282949
	PZE-100001836	Zm00001d031815	uncharacterized
	PZE-100001836	Zm00001d031816	sodium channel modifier 1
	PZE-100001836	Zm00001d031817	PWWP domain protein
	PZE-100001836	Zm00001d031818	bhlh170; bHLH-transcription factor 170; transcription factor bHLH30
	PZE-100001836	Zm00001d031819	programmed cell death protein 2
	PZE-100001836	Zm00001d031820	CCR4-NOT transcription complex subunit 1
	PZE-100001836	Zm00001d031821	uncharacterized
	PZE-100001836	Zm00001d031822	mucin-2; pco108588; uncharacterized LOC100281002
	PZE-100001836	Zm00001d031823	uncharacterized
	PZE-100001836	Zm00001d031824	UPF0029 superfamily protein; cl12107_1; uncharacterized LOC100279965
	PZE-100001836	Zm00001d031825	ATP synthase subunit d, mitochondrial
	PZE-100001836	Zm00001d031826	AT-hook motif nuclear-localized protein 17
	PZE-100001836	Zm00001d031827	putative ubiquitin-like-specific protease 1B
	PZE-100001836	Zm00001d031828	uncharacterized
	PZE-100001836	Zm00001d031829	uncharacterized
	PZE-100001836	Zm00001d031830	uncharacterized
	PZE-100001836	Zm00001d031831	uncharacterized
	PZE-100001836	Zm00001d031832	ubiquitin carboxyl-terminal hydrolase 17-like
	PZE-100001836	Zm00001d031833	mitochondrial 2-oxoglutarate/malate carrier protein
	PZE-100001836	Zm00001d031834	uncharacterized
	PZE-100001836	Zm00001d031835	uncharacterized LOC100280007
	PZE-100001836	Zm00001d031836	uncharacterized
	PZE-100001836	Zm00001d031837	cyc14; cyclin14; cyclin-D4-2-like
	PZE-100001836	Zm00001d031838	uncharacterized
	PZE-100001836	Zm00001d031839	uncharacterized
	PZE-100001836	Zm00001d031840	uncharacterized LOC100283050
	PZE-100001836	Zm00001d031841	uncharacterized
	PZE-101000450	Zm00001d027257	mha11; membrane H(+)-ATPase11; uncharacterized LOC100276289
	PZE-101000450	Zm00001d027258	oleosin 16 kDa (per NCBI); oleosin 16 kDa
	PZE-101000450	Zm00001d027259	SpoU_methylase domain-containing protein; tRNA/rRNA methyltransferase (SpoU) family protein (per NCBI); uncharacterized LOC100278565
	PZE-101000450	Zm00001d027260	uncharacterized
	PZE-101000450	Zm00001d027261	uncharacterized
	PZE-101000450	Zm00001d027262	uncharacterized
	PZE-101000450	Zm00001d027263	uncharacterized
	PZE-101000450	Zm00001d027264	uncharacterized
	PZE-101000450	Zm00001d027265	mha11; membrane H(+)-ATPase11; uncharacterized LOC100383860
	PZE-101000450	Zm00001d027266	uncharacterized LOC100216975
	PZE-101000450	Zm00001d027267	uncharacterized LOC100193420
	PZE-101000450	Zm00001d027268	stp3; sugar transport protein3; hexose carrier protein HEX6
	PZE-101000450	Zm00001d027269	uncharacterized
	PZE-101000450	Zm00001d027270	uncharacterized
	PZE-101000450	Zm00001d027271	uncharacterized
	PZE-101000450	Zm00001d027272	uncharacterized
	PZE-101000450	Zm00001d027273	uncharacterized
	PZE-101000450	Zm00001d027274	uncharacterized
	PZE-101000450	Zm00001d027275	uncharacterized
	PZE-101000450	Zm00001d027276	quinone oxidoreductase
	PZE-101000450	Zm00001d027277	gpm923; Mitochondrial-associated sphingomyelin phosphodiesterase superfamily (per NCBI); uncharacterized LOC100279889
	PZE-101000450	Zm00001d027278	uncharacterized LOC100383837
	PZE-101047239	Zm00001d028361	cchh25; Cys2His2 Zinc Finger25; uncharacterized LOC103633308
	PZE-101047239	Zm00001d028362	uncharacterized LOC100277213
	PZE-101047239	Zm00001d028363	uncharacterized LOC100280300
	PZE-101047239	Zm00001d028364	uncharacterized
	PZE-101047239	Zm00001d028365	cyclin-J18-like
	PZE-101047239	Zm00001d028366	uncharacterized LOC100280721
	PZE-101047239	Zm00001d028367	pap19; purple acid phosphatase19; uncharacterized LOC100284727
	PZE-101047239	Zm00001d028368	pap20; purple acid phosphatase20; uncharacterized LOC100272649
	PZE-101047239	Zm00001d028369	hydroxyproline-rich glycoprotein family protein (per NCBI); uncharacterized LOC100279246
	PZE-101047239	Zm00001d028370	protein OBERON 3
	PZE-101047239	Zm00001d028371	zinc finger protein 7
	PZE-101047239	Zm00001d028372	bzip115; bZIP-transcription factor 115; bZIP transcription factor 16
	PZE-101047239	Zm00001d028373	toc35; translocon of outer membrane of chloroplast35; translocon of outer membrane of chloroplast35
	PZE-101047239	Zm00001d028374	immediate-early fungal elicitor protein CMPG1
	PZE-101047239	Zm00001d028375	uncharacterized LOC100191929
	PZE-101047239	Zm00001d028376	uncharacterized
	PZE-101047239	Zm00001d028377	uncharacterized
	PZE-101047239	Zm00001d028378	uncharacterized
	PZE-101047239	Zm00001d028379	uncharacterized
	PZE-101047239	Zm00001d028380	mybr59; MYB-related-transcription factor 59; uncharacterized
	PZE-101047239	Zm00001d028381	uncharacterized
	PZE-101047239	Zm00001d028382	uncharacterized
	PZE-101047239	Zm00001d028383	uncharacterized
	PZE-101047239	Zm00001d028384	uncharacterized
	PZE-101047239	Zm00001d028385	magi73926; ; uncharacterized LOC100192857
	PZE-101047239	Zm00001d028386	uncharacterized LOC100384022
	PZE-101047239	Zm00001d028387	uncharacterized
	PZE-101047239	Zm00001d028388	Putative pentatricopeptide repeat-containing protein
	PZE-101047239	Zm00001d028389	uncharacterized LOC100275469
	PZE-101047239	Zm00001d028390	uncharacterized
	PZE-101053648	Zm00001d028497	uncharacterized
	PZE-101053648	Zm00001d028498	uncharacterized
	PZE-101053648	Zm00001d028499	uncharacterized
	PZE-101053648	Zm00001d028500	uncharacterized
	PZE-101053648	Zm00001d028501	uncharacterized
	PZE-101053648	Zm00001d028502	uncharacterized
	PZE-101053648	Zm00001d028503	uncharacterized
	PZE-101053648	Zm00001d028504	bhlh56; bHLH-transcription factor 56; transcription factor bHLH30
	PZE-101053648	Zm00001d028505	Phospholipase A2-alpha (per NCBI); uncharacterized LOC100281846
	PZE-101053648	Zm00001d028506	uncharacterized
	PZE-101053648	Zm00001d028507	uncharacterized
	PZE-101053648	Zm00001d028508	RING-H2 finger protein ATL67
	PZE-101053648	Zm00001d028509	Chaperone DnaJ-domain superfamily protein (per NCBI); Chaperone DnaJ-domain superfamily protein
	PZE-101053648	Zm00001d028510	protein FAF-like, chloroplastic
	PZE-101053648	Zm00001d028511	uncharacterized LOC100383753
	PZE-101053648	Zm00001d028512	Phosphatidylinositol 4-phosphate 5-kinase 2
	PZE-101053648	Zm00001d028513	PYM protein; cl26277_1a; PYM protein
	PZE-101053648	Zm00001d028514	mkkk11; MAP kinase kinase kinase11; uncharacterized LOC100272734
	PZE-101053648	Zm00001d028515	Eukaryotic translation initiation factor NCBP (per NCBI); Eukaryotic translation initiation factor NCBP
	PZE-101053648	Zm00001d028516	uncharacterized
	PZE-101053648	Zm00001d028517	uncharacterized
	PZE-101053648	Zm00001d028518	uncharacterized
	PZE-101053648	Zm00001d028519	uncharacterized
	PZE-101053648	Zm00001d028520	uncharacterized
	PZE-101053648	Zm00001d028521	uncharacterized
	PZE-101053648	Zm00001d028522	harpin-induced protein
	PZE-101053648	Zm00001d028523	uncharacterized
	PZE-101053648	Zm00001d028524	ereb4; AP2-EREBP-transcription factor 4; ethylene-responsive transcription factor ERF012
	PZE-101053648	Zm00001d028525	uncharacterized
	PZE-101053648	Zm00001d028526	protein NODULATION SIGNALING PATHWAY 2
	PZE-101058277	Zm00001d028664	uncharacterized LOC100272342
	PZE-101058277	Zm00001d028636	uncharacterized
	PZE-101058277	Zm00001d028637	uncharacterized
	PZE-101058277	Zm00001d028638	uncharacterized
	PZE-101058277	Zm00001d028639	heat shock cognate 70 kDa protein
	PZE-101058277	Zm00001d028640	uncharacterized
	PZE-101058277	Zm00001d028641	uncharacterized LOC100192898
	PZE-101058277	Zm00001d028642	beta-glucuronosyltransferase GlcAT14A
	PZE-101058277	Zm00001d028643	HSP20-like chaperones superfamily protein (per NCBI); uncharacterized LOC100281384
	PZE-101058277	Zm00001d028644	uncharacterized
	PZE-101058277	Zm00001d028645	uncharacterized
	PZE-101058277	Zm00001d028646	uncharacterized
	PZE-101058277	Zm00001d028647	glyoxalase family protein family protein (per NCBI); uncharacterized LOC100280456
	PZE-101058277	Zm00001d028648	uncharacterized
	PZE-101058277	Zm00001d028649	uncharacterized LOC100275414
	PZE-101058277	Zm00001d028650	uncharacterized
	PZE-101058277	Zm00001d028651	afp1; antifungal protein1; Cysteine-rich repeat secretory protein 55
	PZE-101058277	Zm00001d028652	uncharacterized
	PZE-101058277	Zm00001d028653	tgd1; dTDP-glucose dehydratase homolog csu219; dTDP-glucose dehydratase homolog csu219
	PZE-101058277	Zm00001d028654	uncharacterized
	PZE-101058277	Zm00001d028655	THO complex subunit 4
	PZE-101058277	Zm00001d028657	uncharacterized
	PZE-101058277	Zm00001d028658	uncharacterized
	PZE-101058277	Zm00001d028659	uncharacterized
	PZE-101058277	Zm00001d028660	Acyl-CoA N-acyltransferase with RING/FYVE/PHD-type zinc finger domain
	PZE-101058277	Zm00001d028661	RNA binding protein
	PZE-101058277	Zm00001d028662	arginine biosynthesis bifunctional protein ArgJ, chloroplastic (per NCBI); Arginine biosynthesis bifunctional protein ArgJ, chloroplastic Glutamate N-acetyltransferase Amino-acid acetyltransferase Arginine biosynthesis bifunctional protein ArgJ alpha chain Arginine biosynthesis bifunctional protein ArgJ beta chain
	PZE-101058277	Zm00001d028663	uncharacterized
	PZE-101058277	Zm00001d028664	uncharacterized LOC100272342
	PZE-101058277	Zm00001d028665	uncharacterized LOC100278585
	PZE-101058277	Zm00001d028666	uncharacterized
	PZE-101058277	Zm00001d028667	znf4; zinc finger protein4; zinc finger protein ZAT12
	PZE-101058277	Zm00001d028668	nitric oxide synthase interacting protein (per NCBI); uncharacterized LOC100282877
	PZE-101058277	Zm00001d028669	125 kDa kinesin-related protein
	PZE-101058277	Zm00001d028670	uncharacterized
	PZE-101058277	Zm00001d028671	mrpa22; multidrug resistance associated protein22; ABC transporter B family member 20
	PZE-101068716	Zm00001d028921	L-Aspartase-like family protein
	PZE-101068716	Zm00001d028922	uncharacterized LOC107548108
	PZE-101068716	Zm00001d028923	putative RNA helicase family protein (per NCBI); uncharacterized LOC100191798
	PZE-101068716	Zm00001d028924	NifU-like protein 1 chloroplastic (per NCBI); uncharacterized LOC100286236
	PZE-101068716	Zm00001d028925	uncharacterized LOC100500995
	PZE-101068716	Zm00001d028926	invan7; invertase alkaline neutral7; neutral/alkaline invertase 1, mitochondrial
	PZE-101068716	Zm00001d028927	uncharacterized
	PZE-101068716	Zm00001d028928	uncharacterized
	PZE-101068716	Zm00001d028929	ubiquitin-protein ligase pseuodogene
	PZE-101068716	Zm00001d028930	myb75; MYB-transcription factor 75; uncharacterized LOC100274036
	PZE-101068716	Zm00001d028931	gols1; galactinol synthase1; galactinol synthase 1
	PZE-101068716	Zm00001d028932	uncharacterized
	PZE-101068716	Zm00001d028933	uncharacterized
	PZE-101068716	Zm00001d028934	uncharacterized
	PZE-101068716	Zm00001d028935	uncharacterized
	PZE-101068716	Zm00001d028936	bzip52; uncharacterized LOC100274089
	PZE-101068716	Zm00001d028937	uncharacterized
	PZE-101068716	Zm00001d028938	uncharacterized
	PZE-101068716	Zm00001d028939	uncharacterized
	PZE-101068716	Zm00001d028940	uncharacterized
	PZE-101068716	Zm00001d028941	vp3; VQ motif-transcription factor3; uncharacterized
	PZE-101068716	Zm00001d028942	uncharacterized
	PZE-101068716	Zm00001d028943	uncharacterized
	PZE-101068716	Zm00001d028944	uncharacterized
	PZE-101068716	Zm00001d028945	uncharacterized
	PZE-101068716	Zm00001d028946	snrk1a3; SNF1-related kinase alpha1-like3; SNF1-related protein kinase regulatory subunit beta-1
	PZE-101068716	Zm00001d028947	uncharacterized LOC100277702
	PZE-101068716	Zm00001d028948	cal3; calmodulin3; calmodulin
	PZE-101071663	Zm00001d029011	cel7; cellulase7 ; Endoglucanase 25
	PZE-101071663	Zm00001d028987	phospholipid-transporting ATPase 1 (per NCBI); phospholipid-transporting ATPase 1
	PZE-101071663	Zm00001d028988	phospholipid-transporting ATPase 1 (per NCBI); uncharacterized LOC100501310
	PZE-101071663	Zm00001d028989	RING/U-box superfamily protein (per NCBI); uncharacterized LOC100383259
	PZE-101071663	Zm00001d028990	uncharacterized
	PZE-101071663	Zm00001d028991	uncharacterized
	PZE-101071663	Zm00001d028992	putative thioredoxin superfamily protein
	PZE-101071663	Zm00001d028993	uncharacterized
	PZE-101071663	Zm00001d028994	U11/U12 small nuclear ribonucleoprotein 65 kDa protein
	PZE-101071663	Zm00001d028995	nactf11; NAC-transcription factor 11; NAC domain-containing protein 92
	PZE-101071663	Zm00001d028996	uncharacterized
	PZE-101071663	Zm00001d028997	uncharacterized
	PZE-101071663	Zm00001d028998	uncharacterized LOC100274379
	PZE-101071663	Zm00001d028999	ncatf44; NAC-transcription factor 44; NAC transcription factor NAM-2
	PZE-101071663	Zm00001d029000	uncharacterized
	PZE-101071663	Zm00001d029001	uncharacterized
	PZE-101071663	Zm00001d029002	probable H/ACA ribonucleoprotein complex subunit 1
	PZE-101071663	Zm00001d029003	uncharacterized
	PZE-101071663	Zm00001d029004	Guanine nucleotide exchange factor SPIKE 1 (per NCBI); uncharacterized LOC100273928
	PZE-101071663	Zm00001d029005	uncharacterized
	PZE-101071663	Zm00001d029006	uncharacterized
	PZE-101071663	Zm00001d029007	uncharacterized
	PZE-101071663	Zm00001d029008	O-fucosyltransferase family protein
	PZE-101071663	Zm00001d029009	probable apyrase 1
	PZE-101074529	Zm00001d029105	Uncharacterized; photolyase/blue-light receptor PHR2
	PZE-101074529	Zm00001d029066	uncharacterized LOC100304391
	PZE-101074529	Zm00001d029067	ofp4; OVATE-transcription factor 4; uncharacterized LOC100285514
	PZE-101074529	Zm00001d029068	uncharacterized
	PZE-101074529	Zm00001d029069	uncharacterized
	PZE-101074529	Zm00001d029070	uncharacterized
	PZE-101074529	Zm00001d029071	uncharacterized LOC103634619
	PZE-101074529	Zm00001d029072	hak8; potassium high-affinity transporter8; Potassium transporter 2
	PZE-101074529	Zm00001d029073	uncharacterized
	PZE-101074529	Zm00001d029074	les22; lesion22; lesion22
	PZE-101074529	Zm00001d029075	cipk10; calcineurin B-like-interacting protein kinase10; uncharacterized LOC100280494
	PZE-101074529	Zm00001d029076	uncharacterized
	PZE-101074529	Zm00001d029077	Putative tRNA pseudouridine synthase
	PZE-101074529	Zm00001d029078	putative HLH DNA-binding domain superfamily protein (per NCBI); uncharacterized LOC100216770
	PZE-101074529	Zm00001d029079	uncharacterized
	PZE-101074529	Zm00001d029080	uncharacterized
	PZE-101074529	Zm00001d029081	protein VAC14 homolog
	PZE-101074529	Zm00001d029082	uncharacterized
	PZE-101074529	Zm00001d029083	algt1; alanine--glyoxylate aminotransferase1; uncharacterized LOC100279249
	PZE-101074529	Zm00001d029084	fum1; fumarase1; uncharacterized LOC100279871
	PZE-101074529	Zm00001d029085	glpx5; glutathione peroxidase5; uncharacterized
	PZE-101074529	Zm00001d029086	E3 ubiquitin-protein ligase EL5
	PZE-101074529	Zm00001d029087	sucrose synthase; sucrose synthase 4
	PZE-101074529	Zm00001d029088	fum2; fumarate hydratase 1, mitochondrial ; fumarate hydratase 1, mitochondrial
	PZE-101074529	Zm00001d029089	glpx2; glutathione peroxidase2; probable phospholipid hydroperoxide glutathione peroxidase 6, mitochondrial
	PZE-101074529	Zm00001d029090	uncharacterized
	PZE-101074529	Zm00001d029091	sus2; sucrose synthase2; sucrose synthase 2
	PZE-101074529	Zm00001d029092	uncharacterized
	PZE-101074529	Zm00001d029093	TPR domain containing protein (per NCBI); TPR domain containing protein
	PZE-101074529	Zm00001d029094	uncharacterized
	PZE-101074529	Zm00001d029095	putative GTP diphosphokinase RSH1, chloroplastic
	PZE-101074529	Zm00001d029096	Fanconi anemia group I protein homolog
	PZE-101074541	Zm00001d029066	uncharacterized LOC100304391
	PZE-101074541	Zm00001d029067	ofp4; OVATE-transcription factor 4; uncharacterized LOC100285514
	PZE-101074541	Zm00001d029068	uncharacterized
	PZE-101074541	Zm00001d029069	uncharacterized
	PZE-101074541	Zm00001d029070	uncharacterized
	PZE-101074541	Zm00001d029071	uncharacterized LOC103634619
	PZE-101074541	Zm00001d029072	hak8; potassium high-affinity transporter8; Potassium transporter 2
	PZE-101074541	Zm00001d029073	uncharacterized
	PZE-101074541	Zm00001d029074	les22; lesion22; lesion22
	PZE-101074541	Zm00001d029075	cipk10; calcineurin B-like-interacting protein kinase10; uncharacterized LOC100280494
	PZE-101074541	Zm00001d029076	uncharacterized
	PZE-101074541	Zm00001d029077	Putative tRNA pseudouridine synthase
	PZE-101074541	Zm00001d029078	putative HLH DNA-binding domain superfamily protein (per NCBI); uncharacterized LOC100216770
	PZE-101074541	Zm00001d029079	uncharacterized
	PZE-101074541	Zm00001d029080	uncharacterized
	PZE-101074541	Zm00001d029081	protein VAC14 homolog
	PZE-101074541	Zm00001d029082	uncharacterized
	PZE-101074541	Zm00001d029083	algt1; alanine--glyoxylate aminotransferase1; uncharacterized LOC100279249
	PZE-101074541	Zm00001d029084	fum1; fumarase1; uncharacterized LOC100279871
	PZE-101074541	Zm00001d029085	glpx5; glutathione peroxidase5; uncharacterized
	PZE-101074541	Zm00001d029086	E3 ubiquitin-protein ligase EL5
	PZE-101074541	Zm00001d029087	sucrose synthase; sucrose synthase 4
	PZE-101074541	Zm00001d029088	fum2; fumarate hydratase 1, mitochondrial ; fumarate hydratase 1, mitochondrial
	PZE-101074541	Zm00001d029089	glpx2; glutathione peroxidase2; probable phospholipid hydroperoxide glutathione peroxidase 6, mitochondrial
	PZE-101074541	Zm00001d029090	uncharacterized
	PZE-101074541	Zm00001d029091	sus2; sucrose synthase2; sucrose synthase 2
	PZE-101074541	Zm00001d029092	uncharacterized
	PZE-101074541	Zm00001d029093	TPR domain containing protein (per NCBI); TPR domain containing protein
	PZE-101074541	Zm00001d029094	uncharacterized
	PZE-101074541	Zm00001d029095	putative GTP diphosphokinase RSH1, chloroplastic
	PZE-101074541	Zm00001d029096	Fanconi anemia group I protein homolog
	PZE-101074562	Zm00001d029106	Peter Pan-like protein (Suppressor of SWI4 1); Suppressor of SWI4 1
	PZE-101074562	Zm00001d029071	uncharacterized LOC103634619
	PZE-101074562	Zm00001d029072	hak8; potassium high-affinity transporter8; Potassium transporter 2
	PZE-101074562	Zm00001d029073	uncharacterized
	PZE-101074562	Zm00001d029074	les22; lesion22; lesion22
	PZE-101074562	Zm00001d029075	cipk10; calcineurin B-like-interacting protein kinase10; uncharacterized LOC100280494
	PZE-101074562	Zm00001d029076	uncharacterized
	PZE-101074562	Zm00001d029077	Putative tRNA pseudouridine synthase
	PZE-101074562	Zm00001d029078	putative HLH DNA-binding domain superfamily protein (per NCBI); uncharacterized LOC100216770
	PZE-101074562	Zm00001d029079	uncharacterized
	PZE-101074562	Zm00001d029080	uncharacterized
	PZE-101074562	Zm00001d029081	protein VAC14 homolog
	PZE-101074562	Zm00001d029082	uncharacterized
	PZE-101074562	Zm00001d029083	algt1; alanine--glyoxylate aminotransferase1; uncharacterized LOC100279249
	PZE-101074562	Zm00001d029084	fum1; fumarase1; uncharacterized LOC100279871
	PZE-101074562	Zm00001d029085	glpx5; glutathione peroxidase5; uncharacterized
	PZE-101074562	Zm00001d029086	E3 ubiquitin-protein ligase EL5
	PZE-101074562	Zm00001d029087	sucrose synthase; sucrose synthase 4
	PZE-101074562	Zm00001d029088	fum2; fumarate hydratase 1, mitochondrial ; fumarate hydratase 1, mitochondrial
	PZE-101074562	Zm00001d029089	glpx2; glutathione peroxidase2; probable phospholipid hydroperoxide glutathione peroxidase 6, mitochondrial
	PZE-101074562	Zm00001d029090	uncharacterized
	PZE-101074562	Zm00001d029091	sus2; sucrose synthase2; sucrose synthase 2
	PZE-101074562	Zm00001d029092	uncharacterized
	PZE-101074562	Zm00001d029093	TPR domain containing protein (per NCBI); TPR domain containing protein
	PZE-101074562	Zm00001d029094	uncharacterized
	PZE-101074562	Zm00001d029095	putative GTP diphosphokinase RSH1, chloroplastic
	PZE-101074562	Zm00001d029096	Fanconi anemia group I protein homolog
	PZE-101074562	Zm00001d029097	uncharacterized
	PZE-101074562	Zm00001d029098	sweet16; sugars will eventually be exported transporter16; uncharacterized LOC103634637
	PZE-101074562	Zm00001d029099	uncharacterized LOC107521950
	PZE-101074562	Zm00001d029100	uncharacterized LOC100278758
	PZE-101074835	Zm00001d029098	sweet16; sugars will eventually be exported transporter16; uncharacterized LOC103634637
	PZE-101074835	Zm00001d029099	uncharacterized LOC107521950
	PZE-101074835	Zm00001d029100	uncharacterized LOC100278758
	PZE-101074835	Zm00001d029101	uncharacterized
	PZE-101074835	Zm00001d029102	uncharacterized LOC100191792
	PZE-101074835	Zm00001d029103	cyclin-dependent kinase inhibitor 1C
	PZE-101074835	Zm00001d029104	U3 small nucleolar RNA-associated protein 14
	PZE-101074835	Zm00001d029105	photolyase/blue-light receptor PHR2
	PZE-101074835	Zm00001d029106	ssf1; suppressor of SWI4 1; Suppressor of SWI4 1
	PZE-101074835	Zm00001d029107	uncharacterized LOC100277625
	PZE-101074835	Zm00001d029108	uncharacterized
	PZE-101074835	Zm00001d029109	uncharacterized
	PZE-101074835	Zm00001d029110	uncharacterized
	PZE-101074835	Zm00001d029111	ssl1; strictosidine synthase-like1; uncharacterized
	PZE-101074835	Zm00001d029112	uncharacterized
	PZE-101074835	Zm00001d029113	uncharacterized
	PZE-101074835	Zm00001d029114	uncharacterized
	PZE-101074835	Zm00001d029115	uncharacterized
	PZE-101074835	Zm00001d029116	uncharacterized
	PZE-101074835	Zm00001d029117	protein STRICTOSIDINE SYNTHASE-LIKE 10
	PZE-101074835	Zm00001d029118	sentrin-specific protease 2
	PZE-101074835	Zm00001d029119	uncharacterized
	PZE-101074835	Zm00001d029120	AAA-type ATPase family protein
	PZE-101080993	Zm00001d029402	umc2227; similar to B. distachyon putative HLH DNA-binding domain superfamily protein; uncharacterized
	PZE-101080993	Zm00001d029360	uncharacterized
	PZE-101080993	Zm00001d029361	zinc finger CCCH domain-containing protein 15 homolog
	PZE-101080993	Zm00001d029362	uncharacterized
	PZE-101080993	Zm00001d029363	uncharacterized
	PZE-101080993	Zm00001d029364	uncharacterized
	PZE-101080993	Zm00001d029365	non-specific lipid transfer protein-like 1
	PZE-101080993	Zm00001d029366	uncharacterized LOC100274637
	PZE-101080993	Zm00001d029367	uncharacterized
	PZE-101080993	Zm00001d029368	uncharacterized
	PZE-101080993	Zm00001d029369	uncharacterized
	PZE-101080993	Zm00001d029370	uncharacterized
	PZE-101080993	Zm00001d029371	trpp14; trehalose-6-phosphate phosphatase14; putative trehalose-phosphate phosphatase J
	PZE-101080993	Zm00001d029375	RNA helicase aquarius
	PZE-101080993	Zm00001d029376	uncharacterized LOC100193997
	PZE-101080993	Zm00001d029377	uncharacterized LOC100502251
	PZE-101080993	Zm00001d029378	lnk1; night light-inducible and clock-regulated ortholog1; Protein LNK1
	PZE-101080993	Zm00001d029379	uncharacterized
	PZE-101081177	Zm00001d029366	uncharacterized LOC100274637
	PZE-101081177	Zm00001d029367	uncharacterized
	PZE-101081177	Zm00001d029368	uncharacterized
	PZE-101081177	Zm00001d029369	uncharacterized
	PZE-101081177	Zm00001d029370	uncharacterized
	PZE-101081177	Zm00001d029371	trpp14; trehalose-6-phosphate phosphatase14; putative trehalose-phosphate phosphatase J
	PZE-101081177	Zm00001d029372	serine carboxypeptidase
	PZE-101081177	Zm00001d029373	uncharacterized LOC100193473
	PZE-101081177	Zm00001d029374	uncharacterized
	PZE-101081177	Zm00001d029375	RNA helicase aquarius
	PZE-101081177	Zm00001d029376	uncharacterized LOC100193997
	PZE-101081177	Zm00001d029377	uncharacterized LOC100502251
	PZE-101081177	Zm00001d029378	lnk1; night light-inducible and clock-regulated ortholog1; Protein LNK1
	PZE-101081177	Zm00001d029379	uncharacterized
	PZE-101081177	Zm00001d029380	uncharacterized LOC100282036
	PZE-101081177	Zm00001d029381	uncharacterized
	PZE-101081177	Zm00001d029382	uncharacterized
	PZE-101081177	Zm00001d029383	uncharacterized LOC100193810
	PZE-101081177	Zm00001d029384	uncharacterized
	PZE-101081177	Zm00001d029385	uncharacterized
	PZE-101081177	Zm00001d029386	2-hydroxy-6-oxononadienedioate/2-hydroxy-6-oxononatrienedioate hydrolase 2
	PZE-101081177	Zm00001d029387	uncharacterized LOC100281350
	PZE-101081177	Zm00001d029388	mca4; metacaspase4; uncharacterized LOC100284981
	PZE-101081177	Zm00001d029389	uncharacterized LOC100286058
	PZE-101081177	Zm00001d029390	uncharacterized LOC100193665
	PZE-101105392	Zm00001d030164	uncharacterized LOC100272722
	PZE-101105392	Zm00001d030099	uncharacterized
	PZE-101105392	Zm00001d030100	uncharacterized
	PZE-101105392	Zm00001d030101	uncharacterized LOC103637724
	PZE-101105392	Zm00001d030102	65-kDa microtubule-associated protein 3
	PZE-101105392	Zm00001d030103	putative xyloglucan endotransglucosylase/hydrolase protein 30 (per NCBI); (candidate-gene(s)) Sanchez, DL et al. 2023. Phenotypic and genome-wide association analyses for nitrogen use efficiency related traits in maize (Zea mays L.) exotic introgression lines. Frontiers in Plant Science. 14:1270166.; probable xyloglucan endotransglucosylase/hydrolase protein 27
	PZE-101105392	Zm00001d030104	uncharacterized
	PZE-101105392	Zm00001d030105	uncharacterized LOC103644834
	PZE-101105392	Zm00001d030106	40S ribosomal protein S4-3; uncharacterized
	PZE-101105392	Zm00001d030107	uncharacterized
	PZE-101105392	Zm00001d030108	jmj14; JUMONJI-transcription factor 14; lysine-specific demethylase JMJ706
	PZE-101105392	Zm00001d030109	uncharacterized LOC100191176
	PZE-101105392	Zm00001d030110	probable inactive poly [ADP-ribose] polymerase SRO1
	PZE-101105392	Zm00001d030111	sor2; similar to RCD one2; uncharacterized
	PZE-101129154	Zm00001d030860	osca9; hyperosmolality-gated calcium-permeable channels9; CSC1-like protein HYP1
	PZE-101129154	Zm00001d030861	uncharacterized
	PZE-101129154	Zm00001d030862	ereb168; AP2-EREBP-transcription factor 168; uncharacterized LOC100383396
	PZE-101129154	Zm00001d030863	uncharacterized LOC100274516
	PZE-101129154	Zm00001d030864	uncharacterized LOC100279869
	PZE-101129154	Zm00001d030865	uncharacterized
	PZE-101129154	Zm00001d030866	uncharacterized
	PZE-101129154	Zm00001d030867	uncharacterized
	PZE-101129154	Zm00001d030868	nbcs1; nucleobase:cation symporter1; Nucleobase-ascorbate transporter 3
	PZE-101129154	Zm00001d030869	uncharacterized
	PZE-101129154	Zm00001d030870	uncharacterized
	PZE-101129154	Zm00001d030871	uncharacterized LOC100282977
	PZE-101129154	Zm00001d030872	uncharacterized
	PZE-101129154	Zm00001d030873	uncharacterized
	PZE-101129154	Zm00001d030874	uncharacterized
	PZE-101129154	Zm00001d030875	uncharacterized
	PZE-101129154	Zm00001d030876	uncharacterized
	PZE-101129154	Zm00001d030877	putative L-gulonolactone oxidase 6
	PZE-101129154	Zm00001d030878	uncharacterized
	PZE-101145687	Zm00001d031384	uncharacterized
	PZE-101145687	Zm00001d031385	uncharacterized
	PZE-101145687	Zm00001d031386	uncharacterized
	PZE-101145687	Zm00001d031387	uncharacterized
	PZE-101145687	Zm00001d031388	uncharacterized
	PZE-101145687	Zm00001d031389	Fasciclin-like arabinogalactan protein 7; uncharacterized
	PZE-101145687	Zm00001d031390	uncharacterized
	PZE-101145687	Zm00001d031391	thx9; Trihelix-transcription factor 9; uncharacterized
	PZE-101145687	Zm00001d031392	nucleolar protein pseudogene
	PZE-101145687	Zm00001d031393	uncharacterized
	PZE-101145687	Zm00001d031394	uncharacterized
	PZE-101145687	Zm00001d031395	wall-associated receptor kinase 3
	PZE-101145687	Zm00001d031396	uncharacterized
	PZE-101145687	Zm00001d031397	uncharacterized
	PZE-101145687	Zm00001d031398	G-type lectin S-receptor-like serine/threonine-protein kinase At2g19130
	PZE-101145687	Zm00001d031399	uncharacterized
	PZE-101172827	Zm00001d032174	uncharacterized
	PZE-101172827	Zm00001d032175	ZF-HD homeobox protein
	PZE-101172827	Zm00001d032176	uncharacterized LOC103643270
	PZE-101172827	Zm00001d032177	mini zinc finger 3
	PZE-101172827	Zm00001d032178	uncharacterized LOC100193481
	PZE-101172827	Zm00001d032179	myb-related protein 306
	PZE-101172827	Zm00001d032180	IDP243; 60S ribosomal protein L34 (60S ribosomal protein L34-3); uncharacterized
	PZE-101172827	Zm00001d032181	60S ribosomal protein L34
	PZE-101172827	Zm00001d032182	nactf55; NAC-transcription factor 55; transcription factor JUNGBRUNNEN 1
	PZE-101172827	Zm00001d032183	CAAX amino terminal protease family protein; CAAX amino terminal protease family protein
	PZE-101172827	Zm00001d032184	uncharacterized LOC100281594
	PZE-101172827	Zm00001d032185	si605087c09; Selenium-binding protein-like; uncharacterized LOC100281656
	PZE-101172827	Zm00001d032186	pco076023; Ribonuclease 1 (Ribonuclease 3); uncharacterized LOC100192110
	PZE-101172827	Zm00001d032187	mdh8; malate dehydrogenase8; Malate dehydrogenase
	PZE-101172827	Zm00001d032188	putative mannan synthase 7
	PZE-101172827	Zm00001d032189	uncharacterized
	PZE-101172827	Zm00001d032190	uncharacterized LOC100274073
	PZE-101172827	Zm00001d032191	uncharacterized
	PZE-101172827	Zm00001d032192	glk6; G2-like-transcription factor 6; uncharacterized
	PZE-101172827	Zm00001d032193	uncharacterized
	PZE-101175276	Zm00001d032335	uncharacterized; uncharacterized
	PZE-101175276	Zm00001d032336	tetratricopeptide repeat (TPR)-like superfamily protein; uncharacterized LOC103643333
	PZE-101175276	Zm00001d032246	uncharacterized
	PZE-101175276	Zm00001d032247	uncharacterized
	PZE-101175276	Zm00001d032248	uncharacterized
	PZE-101175276	Zm00001d032249	kan1; KANADI1; KANADI1
	PZE-101175276	Zm00001d032250	uncharacterized LOC100277068
	PZE-101175276	Zm00001d032251	uncharacterized
	PZE-101175276	Zm00001d032252	uncharacterized
	PZE-101175276	Zm00001d032253	putative inositol polyphosphate phosphatase (synaptogenin-like) family protein
	PZE-101175276	Zm00001d032254	uncharacterized
	PZE-101175276	Zm00001d032255	uncharacterized
	PZE-101175276	Zm00001d032256	Dynamin GTPase; dynamin-2A
	PZE-101175276	Zm00001d032257	aldh9; aldehyde dehydrogenase9; betaine aldehyde dehydrogenase
	PZE-101175276	Zm00001d032258	uncharacterized
	PZE-101175276	Zm00001d032259	uncharacterized
	PZE-101175276	Zm00001d032260	uncharacterized
	PZE-101175276	Zm00001d032261	Cyclopropane-fatty-acyl-phospholipid synthase
	PZE-101175276	Zm00001d032262	Cation efflux family protein
	PZE-101175276	Zm00001d032263	uncharacterized LOC100193016
	PZE-101200344	Zm00001d033035	uncharacterized LOC103645419
	PZE-101200344	Zm00001d033036	uncharacterized
	PZE-101200344	Zm00001d033037	F-box/LRR-repeat protein 15
	PZE-101200344	Zm00001d033038	uncharacterized LOC100278372
	PZE-101200344	Zm00001d033039	uncharacterized LOC100279250
	PZE-101200344	Zm00001d033040	uncharacterized
	PZE-101200344	Zm00001d033041	uncharacterized
	PZE-101200344	Zm00001d033042	uncharacterized
	PZE-101200344	Zm00001d033043	uncharacterized
	PZE-101200344	Zm00001d033044	GDSL esterase/lipase
	PZE-101200344	Zm00001d033045	zim21; ZIM-transcription factor 21; uncharacterized
	PZE-101200344	Zm00001d033046	NagB/RpiA/CoA transferase-like superfamily protein; uncharacterized LOC100191235
	PZE-101200344	Zm00001d033047	uncharacterized
	PZE-101200344	Zm00001d033048	protein TIFY 11d
	PZE-101200344	Zm00001d033049	zim3; ZIM-transcription factor 3; uncharacterized LOC100284979
	PZE-101200344	Zm00001d033050	zim18; ZIM-transcription factor 18; ZIM motif family protein
	PZE-101200344	Zm00001d022952	lincRNA; uncharacterized
	PZE-101200344	Zm00001d022953	mo1; molybdate transporter1; uncharacterized
	PZE-101200344	Zm00001d022954	uncharacterized
	PZE-101200344	Zm00001d022955	4-coumarate--CoA ligase-like 1 (per NCBI); uncharacterized
	PZE-101200344	Zm00001d022956	pap2; purple acid phosphatase22; uncharacterized
	PZE-101200344	Zm00001d022957	uncharacterized
	PZE-101200344	Zm00001d022958	uncharacterized
	PZE-101200344	Zm00001d022959	uncharacterized
	PZE-101200344	Zm00001d022960	uncharacterized
	PZE-101206252	Zm00001d033345	transferase; uncharacterized LOC100194375
	PZE-101206252	Zm00001d033203	iqd4; IQ-domain 4; uncharacterized
	PZE-101206252	Zm00001d033204	mbd115; methyl binding domain115; methyl binding domain 115
	PZE-101206252	Zm00001d033205	Glutaredoxin family protein
	PZE-101206252	Zm00001d033206	ago18b; argonaute18b; uncharacterized LOC100279313
	PZE-101206252	Zm00001d033207	uncharacterized
	PZE-101206252	Zm00001d033208	E3 ubiquitin-protein ligase EL5
	PZE-101206252	Zm00001d033209	uncharacterized LOC103643686
	PZE-101206252	Zm00001d033210	cdj2; chaperone DNA J2; chaperone DNA J2
	PZE-101206252	Zm00001d033211	uncharacterized LOC100193243
	PZE-101206252	Zm00001d033212	uncharacterized
	PZE-101206252	Zm00001d033213	Core-2/I-branching beta-16-N-acetylglucosaminyltransferase family protein
	PZE-101206252	Zm00001d033214	expp1 protein
	PZE-101206252	Zm00001d033215	ca2p6; CCAAT-HAP2-transcription factor 26; nuclear transcription factor Y subunit A-10
	PZE-101206252	Zm00001d033216	uncharacterized LOC100277525
	PZE-101206252	Zm00001d033217	serine/threonine-protein phosphatase BSL2 homolog
	PZE-101206252	Zm00001d033218	rpo1; RNA polymerase II homolog1; uncharacterized LOC100277195
	PZE-101206252	Zm00001d033219	uncharacterized
	PZE-101246580	Zm00001d034361	Cullin-4 (per NCBI); uncharacterized LOC100501431
	PZE-101246580	Zm00001d034362	uncharacterized
	PZE-101246580	Zm00001d034363	uncharacterized
	PZE-101246580	Zm00001d034364	trafficking protein particle complex subunit 8
	PZE-101246580	Zm00001d034365	syntaxin 121
	PZE-101246580	Zm00001d034366	calmodulin binding protein
	PZE-101246580	Zm00001d034367	uncharacterized
	PZE-101246580	Zm00001d034368	cdj1; chaperone DNA J homolog1; putative dnaJ chaperone family protein
	PZE-101246580	Zm00001d034369	putative RING zinc finger domain superfamily protein
	PZE-101246580	Zm00001d034370	F-type ATPase gamma/ML domain protein; ML domain protein (per NCBI); ML domain protein
	PZE-101246580	Zm00001d034371	uncharacterized
	PZE-101246580	Zm00001d034372	cdpk50/cpk11; calcium dependent protein kinase50; uncharacterized
	PZE-101246580	Zm00001d034373	uncharacterized LOC100191430
	PZE-101246580	Zm00001d034374	uncharacterized
	PZE-101246580	Zm00001d034375	uncharacterized
	PZE-101246580	Zm00001d034376	cdpk42; calcium dependent protein kinase42; calcium-dependent protein kinase 11
	PZE-101246580	Zm00001d034377	uncharacterized
	PZE-101246580	Zm00001d034378	uncharacterized
	PZE-101246580	Zm00001d034379	vq11; VQ motif-transcription factor11; uncharacterized
	PZE-101246580	Zm00001d034380	pco118188; Myosin-binding protein ; uncharacterized LOC100275635
	PZE-101246580	Zm00001d034381	uncharacterized
	PZE-101246580	Zm00001d034382	uncharacterized LOC103644149
	PZE-101246580	Zm00001d034383	vp8; viviparous8; Probable glutamate carboxypeptidase VP8
	PZE-101246580	Zm00001d034384	uncharacterized
	PZE-101246580	Zm00001d034385	ao3; aldehyde oxidase3; uncharacterized
	PZE-101246580	Zm00001d034386	gata23; C2C2-GATA-transcription factor 23; GATA transcription factor 2-like
	PZE-101246580	Zm00001d034387	ao1; aldehyde oxidase1; Indole-3-acetaldehyde oxidase
	PZE-101246580	Zm00001d034388	ao4; aldehyde oxidase4; indole-3-acetaldehyde oxidase-like
	PZE-101246580	Zm00001d034389	uncharacterized
	PZE-101246580	Zm00001d034390	uncharacterized
	PZE-102081411	Zm00001d003900	uncharacterized
	PZE-102081411	Zm00001d003901	uncharacterized
	PZE-102081411	Zm00001d003902	Polynucleotide adenylyltransferase family protein
	PZE-102081411	Zm00001d003903	zim33; ZIM-transcription factor 33; putative tify domain/CCT motif transcription factor family protein
	PZE-102081411	Zm00001d003904	cl8995_1a; transport protein particle (TRAPP) component; uncharacterized LOC100283925
	PZE-102081411	Zm00001d003905	uncharacterized LOC100275065
	PZE-102081411	Zm00001d003906	uncharacterized
	PZE-102081411	Zm00001d003907	uncharacterized
	PZE-102081411	Zm00001d003908	uncharacterized
	PZE-102081411	Zm00001d003909	uncharacterized
	PZE-102081411	Zm00001d003910	uncharacterized
	PZE-102081411	Zm00001d003911	Protein AUXIN SIGNALING F-BOX 3
	PZE-102081411	Zm00001d003912	uncharacterized LOC100280789
	PZE-102081411	Zm00001d003913	hcf106; high chlorophyll fluorescence106; high chlorophyll fluorescence106
	PZE-102081436	Zm00001d003900	uncharacterized
	PZE-102081436	Zm00001d003901	uncharacterized
	PZE-102081436	Zm00001d003902	Polynucleotide adenylyltransferase family protein
	PZE-102081436	Zm00001d003903	zim33; ZIM-transcription factor 33; putative tify domain/CCT motif transcription factor family protein
	PZE-102081436	Zm00001d003904	cl8995_1a; transport protein particle (TRAPP) component; uncharacterized LOC100283925
	PZE-102081436	Zm00001d003905	uncharacterized LOC100275065
	PZE-102081436	Zm00001d003906	uncharacterized
	PZE-102081436	Zm00001d003907	uncharacterized
	PZE-102081436	Zm00001d003908	uncharacterized
	PZE-102081436	Zm00001d003909	uncharacterized
	PZE-102081436	Zm00001d003910	uncharacterized
	PZE-102081436	Zm00001d003911	Protein AUXIN SIGNALING F-BOX 3
	PZE-102081436	Zm00001d003912	uncharacterized LOC100280789
	PZE-102081436	Zm00001d003913	hcf106; high chlorophyll fluorescence106; high chlorophyll fluorescence106
	PZE-102081438	Zm00001d003900	uncharacterized
	PZE-102081438	Zm00001d003901	uncharacterized
	PZE-102081438	Zm00001d003902	Polynucleotide adenylyltransferase family protein
	PZE-102081438	Zm00001d003903	zim33; ZIM-transcription factor 33; putative tify domain/CCT motif transcription factor family protein
	PZE-102081438	Zm00001d003904	cl8995_1a; transport protein particle (TRAPP) component; uncharacterized LOC100283925
	PZE-102081438	Zm00001d003905	uncharacterized LOC100275065
	PZE-102081438	Zm00001d003906	uncharacterized
	PZE-102081438	Zm00001d003907	uncharacterized
	PZE-102081438	Zm00001d003908	uncharacterized
	PZE-102081438	Zm00001d003909	uncharacterized
	PZE-102081438	Zm00001d003910	uncharacterized
	PZE-102081438	Zm00001d003911	Protein AUXIN SIGNALING F-BOX 3
	PZE-102081438	Zm00001d003912	uncharacterized LOC100280789
	PZE-102081438	Zm00001d003913	hcf106; high chlorophyll fluorescence106; high chlorophyll fluorescence106
	PZE-102081445	Zm00001d003900	uncharacterized
	PZE-102081445	Zm00001d003901	uncharacterized
	PZE-102081445	Zm00001d003902	Polynucleotide adenylyltransferase family protein
	PZE-102081445	Zm00001d003903	zim33; ZIM-transcription factor 33; putative tify domain/CCT motif transcription factor family protein
	PZE-102081445	Zm00001d003904	cl8995_1a; transport protein particle (TRAPP) component; uncharacterized LOC100283925
	PZE-102081445	Zm00001d003905	uncharacterized LOC100275065
	PZE-102081445	Zm00001d003906	uncharacterized
	PZE-102081445	Zm00001d003907	uncharacterized
	PZE-102081445	Zm00001d003908	uncharacterized
	PZE-102081445	Zm00001d003909	uncharacterized
	PZE-102081445	Zm00001d003910	uncharacterized
	PZE-102081445	Zm00001d003911	Protein AUXIN SIGNALING F-BOX 3
	PZE-102081445	Zm00001d003912	uncharacterized LOC100280789
	PZE-102081445	Zm00001d003913	hcf106; high chlorophyll fluorescence106; high chlorophyll fluorescence106
	PZE-102082599	Zm00001d003939	putative metal-nicotianamine transporter YSL6; uncharacterized
	PZE-102082599	Zm00001d003922	Serine/threonine-protein kinase NAK (Serine/threonine-protein kinase PBS1); uncharacterized LOC100501426
	PZE-102082599	Zm00001d003923	dihydrolipoyllysine-residue succinyltransferase component of 2-oxoglutarate dehydrogenase complex
	PZE-102082599	Zm00001d003924	gpx2; glycerophosphodiester phosphodiesterase2; Glycerophosphodiester phosphodiesterase GDPD2
	PZE-102082599	Zm00001d003925	Serine/threonine-protein kinase NAK (Serine/threonine-protein kinase PBS1); serine/threonine-protein kinase NAK
	PZE-102082599	Zm00001d003926	uncharacterized
	PZE-102082599	Zm00001d003927	Grx_C8 - glutaredoxin subgroup III
	PZE-102096529	Zm00001d004478	fe-S cluster assembly factor HCF101, chloroplastic; fe-S cluster assembly factor HCF101, chloroplastic
	PZE-102096529	Zm00001d004422	uncharacterized
	PZE-102096529	Zm00001d004423	uncharacterized
	PZE-102096529	Zm00001d004424	uncharacterized
	PZE-102096529	Zm00001d004425	uncharacterized
	PZE-102096529	Zm00001d004426	uncharacterized
	PZE-102096529	Zm00001d004427	uncharacterized
	PZE-102096529	Zm00001d004428	uncharacterized LOC100275862
	PZE-102096529	Zm00001d004429	uncharacterized
	PZE-102096529	Zm00001d004430	uncharacterized
	PZE-102096529	Zm00001d004431	ATP-dependent DNA helicase PIF1
	PZE-102096529	Zm00001d004432	uncharacterized
	PZE-102096529	Zm00001d004433	uncharacterized
	PZE-102096529	Zm00001d004434	alpha-galactosidase 3
	PZE-102105456	Zm00001d004688	uncharacterized
	PZE-102105456	Zm00001d004689	hsbp1; herbicide safener binding protein1; uncharacterized LOC100127014
	PZE-102105456	Zm00001d004690	uncharacterized LOC100273883
	PZE-102105456	Zm00001d004691	Carboxypeptidase; Serine carboxypeptidase-like 43
	PZE-102105456	Zm00001d004692	uncharacterized
	PZE-102105456	Zm00001d004693	uncharacterized
	PZE-102105456	Zm00001d004694	uncharacterized
	PZE-102105456	Zm00001d004695	uncharacterized
	PZE-102105456	Zm00001d004696	uncharacterized
	PZE-102105456	Zm00001d004697	iaa6; Aux/IAA-transcription factor 6; uncharacterized LOC100285207
	PZE-102105456	Zm00001d004698	serine/threonine-protein kinase-like protein CCR4
	PZE-102108852	Zm00001d004788	uncharacterized
	PZE-102108852	Zm00001d004789	uncharacterized
	PZE-102108852	Zm00001d004790	transcription factor GTE8
	PZE-102108852	Zm00001d004791	tcptf41; TCP-transcription factor 41; transcription factor pseudogene
	PZE-102108852	Zm00001d004792	uncharacterized
	PZE-102108852	Zm00001d004793	uncharacterized
	PZE-102108852	Zm00001d004794	uncharacterized
	PZE-102108852	Zm00001d004795	uncharacterized
	PZE-102108852	Zm00001d004796	E3 ubiquitin-protein ligase RZF1
	PZE-102108852	Zm00001d004797	uncharacterized
	PZE-102108852	Zm00001d004798	uncharacterized
	PZE-102108852	Zm00001d004799	uncharacterized
	PZE-102108852	Zm00001d004800	uncharacterized
	PZE-102108852	Zm00001d004801	uncharacterized
	PZE-102108852	Zm00001d004802	uncharacterized
	PZE-102108852	Zm00001d004803	uncharacterized
	PZE-102119565	Zm00001d005159	spds1; spermidine synthase1; uncharacterized LOC100282908
	PZE-102119565	Zm00001d005160	bbr2; BBR/BPC-transcription factor 2; uncharacterized LOC100285904
	PZE-102119565	Zm00001d005161	xylulose kinase-1
	PZE-102119565	Zm00001d005162	uncharacterized
	PZE-102119565	Zm00001d005163	DNA-directed RNA polymerase II subunit RPB2
	PZE-102119565	Zm00001d005164	cdpk33; calcium dependent protein kinase33; uncharacterized LOC100284681
	PZE-102119565	Zm00001d005165	uncharacterized
	PZE-102119565	Zm00001d005166	uncharacterized
	PZE-102119565	Zm00001d005167	uncharacterized
	PZE-102119565	Zm00001d005168	parp2; poly(ADP-ribose) polymerase2; poly (ADP-ribose) polymerase 1
	PZE-102119565	Zm00001d005169	probable alpha-1,6-mannosyltransferase MNN10
	PZE-102119565	Zm00001d005170	cl28737_1; ; uncharacterized LOC100276370
	PZE-102119565	Zm00001d005171	uncharacterized
	PZE-102119565	Zm00001d005172	uncharacterized
	PZE-102119565	Zm00001d005173	IDP8613; Sterol 3-beta-glucosyltransferase UGT80A2; sterol 3-beta-glucosyltransferase UGT80A2
	PZE-102119565	Zm00001d005174	DIMBOA UDP-glucosyltransferase BX8-like
	PZE-102119565	Zm00001d005175	uncharacterized
	PZE-102119565	Zm00001d005176	uncharacterized
	PZE-102119565	Zm00001d005177	maternal effect embryo arrest 60
	PZE-102119565	Zm00001d005178	uncharacterized
	PZE-102119566	Zm00001d005159	spds1; spermidine synthase1; uncharacterized LOC100282908
	PZE-102119566	Zm00001d005160	bbr2; BBR/BPC-transcription factor 2; uncharacterized LOC100285904
	PZE-102119566	Zm00001d005161	xylulose kinase-1
	PZE-102119566	Zm00001d005162	uncharacterized
	PZE-102119566	Zm00001d005163	DNA-directed RNA polymerase II subunit RPB2
	PZE-102119566	Zm00001d005164	cdpk33; calcium dependent protein kinase33; uncharacterized LOC100284681
	PZE-102119566	Zm00001d005165	uncharacterized
	PZE-102119566	Zm00001d005166	uncharacterized
	PZE-102119566	Zm00001d005167	uncharacterized
	PZE-102119566	Zm00001d005168	parp2; poly(ADP-ribose) polymerase2; poly (ADP-ribose) polymerase 1
	PZE-102119566	Zm00001d005169	probable alpha-1,6-mannosyltransferase MNN10
	PZE-102119566	Zm00001d005170	cl28737_1; ; uncharacterized LOC100276370
	PZE-102119566	Zm00001d005171	uncharacterized
	PZE-102119566	Zm00001d005172	uncharacterized
	PZE-102119566	Zm00001d005173	IDP8613; Sterol 3-beta-glucosyltransferase UGT80A2; sterol 3-beta-glucosyltransferase UGT80A2
	PZE-102119566	Zm00001d005174	DIMBOA UDP-glucosyltransferase BX8-like
	PZE-102119566	Zm00001d005175	uncharacterized
	PZE-102119566	Zm00001d005176	uncharacterized
	PZE-102119566	Zm00001d005177	maternal effect embryo arrest 60
	PZE-102119566	Zm00001d005178	uncharacterized
	PZE-102119573	Zm00001d005275	arm31 ; armadillo domain protein31; putative ARM repeat-containing protein containing family protein
	PZE-102119573	Zm00001d005159	spds1; spermidine synthase1; uncharacterized LOC100282908
	PZE-102119573	Zm00001d005160	bbr2; BBR/BPC-transcription factor 2; uncharacterized LOC100285904
	PZE-102119573	Zm00001d005161	xylulose kinase-1
	PZE-102119573	Zm00001d005162	uncharacterized
	PZE-102119573	Zm00001d005163	DNA-directed RNA polymerase II subunit RPB2
	PZE-102119573	Zm00001d005164	cdpk33; calcium dependent protein kinase33; uncharacterized LOC100284681
	PZE-102119573	Zm00001d005165	uncharacterized
	PZE-102119573	Zm00001d005166	uncharacterized
	PZE-102119573	Zm00001d005167	uncharacterized
	PZE-102119573	Zm00001d005168	parp2; poly(ADP-ribose) polymerase2; poly (ADP-ribose) polymerase 1
	PZE-102119573	Zm00001d005169	probable alpha-1,6-mannosyltransferase MNN10
	PZE-102119573	Zm00001d005170	cl28737_1; ; uncharacterized LOC100276370
	PZE-102119573	Zm00001d005171	uncharacterized
	PZE-102119573	Zm00001d005172	uncharacterized
	PZE-102119573	Zm00001d005173	IDP8613; Sterol 3-beta-glucosyltransferase UGT80A2; sterol 3-beta-glucosyltransferase UGT80A2
	PZE-102119573	Zm00001d005174	DIMBOA UDP-glucosyltransferase BX8-like
	PZE-102119573	Zm00001d005175	uncharacterized
	PZE-102119573	Zm00001d005176	uncharacterized
	PZE-102119573	Zm00001d005177	maternal effect embryo arrest 60
	PZE-102119573	Zm00001d005178	uncharacterized
	PZE-102122206	Zm00001d005297	protein LONGIFOLIA 1 (per NCBI); protein LONGIFOLIA 1
	PZE-102122206	Zm00001d005298	uncharacterized LOC100383466
	PZE-102122206	Zm00001d005299	uncharacterized
	PZE-102122206	Zm00001d005300	myb139; MYB-transcription factor 139; uncharacterized LOC100502222
	PZE-102122206	Zm00001d005301	Imidazoleglycerol-phosphate dehydratase 1 chloroplastic (per NCBI); DNA binding
	PZE-102122206	Zm00001d005302	CAX-interacting protein 4
	PZE-102122206	Zm00001d005303	si606059b05; Pre-mRNA-splicing factor 38; uncharacterized LOC100284891
	PZE-102122206	Zm00001d005304	uncharacterized
	PZE-102122206	Zm00001d005305	uncharacterized
	PZE-102122206	Zm00001d005306	Dynamin-related protein 1E
	PZE-102122206	Zm00001d005307	myb113; MYB-transcription factor 113; transcription factor MYB36
	PZE-102122206	Zm00001d005308	P-loop NTPase domain-containing protein LPA1 homolog 1
	PZE-102122206	Zm00001d005309	ethylene-responsive transcription factor ERF096
	PZE-102122206	Zm00001d005310	uncharacterized
	PZE-102122206	Zm00001d005311	uncharacterized
	PZE-102122206	Zm00001d005312	anthocyanin 5-aromatic acyltransferase (per NCBI); uncharacterized LOC100272672
	PZE-102122206	Zm00001d005313	uncharacterized
	PZE-102122206	Zm00001d005314	uncharacterized
	PZE-102123052	Zm00001d005332	hp2; histidine-containing phosphotransfer protein2; uncharacterized
	PZE-102123052	Zm00001d005333	Cupin domain containing protein (per Zhao, XW); germin-like protein 9-3
	PZE-102123052	Zm00001d005334	uncharacterized
	PZE-102123052	Zm00001d005335	ubiquitin-60S ribosomal protein L40-1
	PZE-102123052	Zm00001d005336	uncharacterized
	PZE-102123052	Zm00001d005337	uncharacterized
	PZE-102123052	Zm00001d005338	Single-stranded nucleic acid binding R3H protein
	PZE-102123052	Zm00001d005339	uncharacterized LOC103647264
	PZE-102123052	Zm00001d005340	uncharacterized
	PZE-102123052	Zm00001d005341	uncharacterized
	PZE-102123052	Zm00001d005342	Nucleic acid binding; uncharacterized
	PZE-102123052	Zm00001d005343	nrh3; nucleoside N-ribohydrolase3; uncharacterized LOC100282231
	PZE-102123052	Zm00001d005344	histidine-containing phosphotransfer protein 2
	PZE-102123052	Zm00001d005345	uncharacterized
	PZE-102123052	Zm00001d005346	uncharacterized LOC100273031
	PZE-102123052	Zm00001d005347	dar1; monodehydroascorbate reductase homolog1; monodehydroascorbate reductase homolog1
	PZE-102123052	Zm00001d005348	ctr3; constitutive triple response3; serine/threonine-protein kinase CTR1
	PZE-102123052	Zm00001d005349	pentatricopeptide repeat-containing protein At1g71490
	PZE-102123052	Zm00001d005350	ENTH/VHS family protein
	PZE-102123052	Zm00001d005351	Arogenate dehydratase; uncharacterized
	PZE-102123089	Zm00001d005337	uncharacterized
	PZE-102123089	Zm00001d005338	Single-stranded nucleic acid binding R3H protein
	PZE-102123089	Zm00001d005339	uncharacterized LOC103647264
	PZE-102123089	Zm00001d005340	uncharacterized
	PZE-102123089	Zm00001d005341	uncharacterized
	PZE-102123089	Zm00001d005342	uncharacterized
	PZE-102123089	Zm00001d005343	uncharacterized LOC100282231
	PZE-102123089	Zm00001d005344	histidine-containing phosphotransfer protein 2
	PZE-102123089	Zm00001d005345	uncharacterized
	PZE-102123089	Zm00001d005346	Aldo-keto reductase/ oxidoreductase; uncharacterized LOC100273031
	PZE-102123089	Zm00001d005347	dar1; monodehydroascorbate reductase homolog1; monodehydroascorbate reductase homolog1
	PZE-102123089	Zm00001d005348	ctr3; constitutive triple response3; serine/threonine-protein kinase CTR1
	PZE-102123089	Zm00001d005349	pentatricopeptide repeat-containing protein At1g71490
	PZE-102123089	Zm00001d005350	ENTH/VHS family protein
	PZE-102123089	Zm00001d005351	Arogenate dehydratase; uncharacterized
	PZE-102123089	Zm00001d005352	uncharacterized
	PZE-102123089	Zm00001d005353	uncharacterized
	PZE-102123089	Zm00001d005354	uncharacterized
	PZE-102123089	Zm00001d005355	uncharacterized LOC100384390
	PZE-102123089	Zm00001d005356	Nuclear pore complex protein GP210 (per NCBI); uncharacterized
	PZE-102123089	Zm00001d005357	uncharacterized
	PZE-102141641	Zm00001d005788	zinc finger protein 2
	PZE-102141641	Zm00001d005789	his2b3; histone 2B3; histone H2B.3
	PZE-102141641	Zm00001d005790	Galactosyltransferase family protein
	PZE-102141641	Zm00001d005791	uncharacterized LOC100282268
	PZE-102141641	Zm00001d005792	pme4; pectin methylesterase4; pectinesterase
	PZE-102141641	Zm00001d005793	mc1; mucronate1; gamma zein
	PZE-102141641	Zm00001d005794	arid2; ARID-transcription factor 2; AT-rich interactive domain-containing protein 4
	PZE-102141641	Zm00001d005795	E3 ubiquitin-protein ligase AIP2
	PZE-102141641	Zm00001d005796	uncharacterized
	PZE-102141641	Zm00001d005797	uncharacterized
	PZE-102141641	Zm00001d005798	ereb202; AP2-EREBP-transcription factor 202; uncharacterized LOC100283060
	PZE-102141641	Zm00001d005799	uncharacterized
	PZE-102141641	Zm00001d005800	tRNA; ; uncharacterized
	PZE-102141641	Zm00001d005801	tRNA; ; uncharacterized
	PZE-102141641	Zm00001d005802	saur22; small auxin up RNA22; SAUR37-auxin-responsive SAUR family member
	PZE-102141641	Zm00001d005803	uncharacterized
	PZE-102141641	Zm00001d005804	uncharacterized
	PZE-102141641	Zm00001d005805	uncharacterized LOC103647457
	PZE-102141641	Zm00001d005806	uncharacterized
	PZE-102141641	Zm00001d005807	uncharacterized LOC103647459
	PZE-102141641	Zm00001d005808	choline/ethanolamine kinase
	PZE-102141641	Zm00001d005809	uncharacterized
	PZE-102141641	Zm00001d005810	uncharacterized
	PZE-102141641	Zm00001d005811	uncharacterized LOC100191911
	PZE-102141641	Zm00001d005812	20 kDa chaperonin, chloroplastic (per NCBI); uncharacterized
	PZE-102141641	Zm00001d005813	zim13; ZIM-transcription factor 13; uncharacterized LOC100191257
	PZE-102141641	Zm00001d005814	photosystem I chlorophyll a/b-binding protein 6 chloroplastic (per NCBI); Photosystem I chlorophyll a/b-binding protein 6 chloroplastic
	PZE-102141641	Zm00001d005815	uncharacterized
	PZE-102143579	Zm00001d006036	hsp70-5; heat shock protein70-5; uncharacterized
	PZE-102143579	Zm00001d005817	Protein kinase superfamily protein; uncharacterized LOC100382394
	PZE-102143579	Zm00001d005818	aldehyde dehydrogenase family 7 member A1
	PZE-102143579	Zm00001d005819	copper transporter 5.1
	PZE-102143579	Zm00001d005820	uncharacterized
	PZE-102143579	Zm00001d005821	Flavonoid 3-monooxygenase
	PZE-102143579	Zm00001d005822	uncharacterized LOC100284686
	PZE-102143579	Zm00001d005823	uncharacterized LOC100281181
	PZE-102143579	Zm00001d005824	keratin-associated protein 5-4
	PZE-102143579	Zm00001d005825	uncharacterized
	PZE-102143579	Zm00001d005826	probable GTP diphosphokinase RSH3, chloroplastic
	PZE-102143579	Zm00001d005827	uncharacterized
	PZE-102143579	Zm00001d005828	uncharacterized
	PZE-102143579	Zm00001d005829	uncharacterized
	PZE-102143579	Zm00001d005830	uncharacterized
	PZE-102143579	Zm00001d005831	uncharacterized LOC100273525
	PZE-102143579	Zm00001d005832	uncharacterized
	PZE-102143579	Zm00001d005833	uncharacterized LOC100275355
	PZE-102143579	Zm00001d005834	uncharacterized LOC100281256
	PZE-102143579	Zm00001d005835	uncharacterized
	PZE-102143579	Zm00001d005836	uncharacterized
	PZE-102143579	Zm00001d005837	uncharacterized LOC100502517
	PZE-102143579	Zm00001d005838	uncharacterized
	PZE-102143579	Zm00001d005839	uncharacterized
	PZE-102143579	Zm00001d005840	uncharacterized
	PZE-102143579	Zm00001d005841	uncharacterized LOC100217048
	PZE-102143579	Zm00001d005842	uncharacterized
	PZE-102143579	Zm00001d005843	uncharacterized LOC100283853
	PZE-102143579	Zm00001d005844	Alpha carbonic anhydrase 4
	PZE-102144320	Zm00001d006063	Type II inositol polyphosphate 5-phosphatase 15; type I inositol polyphosphate 5-phosphatase 13
	PZE-102144320	Zm00001d005848	uncharacterized LOC100191736
	PZE-102144320	Zm00001d005849	uncharacterized LOC100280158
	PZE-102144320	Zm00001d005850	uncharacterized
	PZE-102144320	Zm00001d005851	protease 2
	PZE-102144320	Zm00001d005852	uncharacterized
	PZE-102144320	Zm00001d005853	uncharacterized
	PZE-102144320	Zm00001d005854	uncharacterized
	PZE-102144320	Zm00001d005855	uncharacterized
	PZE-102144320	Zm00001d005856	uncharacterized
	PZE-102144320	Zm00001d005857	uncharacterized LOC100285181
	PZE-102144320	Zm00001d005858	uncharacterized LOC100281814
	PZE-102144320	Zm00001d005859	uncharacterized LOC100191623
	PZE-102144320	Zm00001d005860	uncharacterized LOC100384173
	PZE-102144320	Zm00001d005861	uncharacterized
	PZE-102144320	Zm00001d005862	uncharacterized
	PZE-102144320	Zm00001d005863	uncharacterized LOC100274075
	PZE-102144320	Zm00001d005864	uncharacterized LOC100277680
	PZE-102144320	Zm00001d005865	GLABROUS1 enhancer-binding protein-like
	PZE-102144320	Zm00001d005866	pdi13; protein disulfide isomerase13; Protein disulfide-isomerase like 2-2
	PZE-102144320	Zm00001d005867	HVA22-like protein; protein HVA22
	PZE-102144320	Zm00001d005868	uncharacterized
	PZE-102144320	Zm00001d005869	si707052b08; Clathrin assembly protein (Putative clathrin assembly protein); putative ENTH/ANTH/VHS superfamily protein; uncharacterized LOC100280691
	PZE-102144320	Zm00001d005870	uncharacterized
	PZE-102144320	Zm00001d005871	uncharacterized
	PZE-102144320	Zm00001d005872	uncharacterized
	PZE-102144320	Zm00001d005873	uncharacterized LOC100276231
	PZE-102144320	Zm00001d005874	uncharacterized LOC107126292
	PZE-102144320	Zm00001d005875	uncharacterized LOC100284716
	PZE-102144320	Zm00001d005876	uncharacterized
	PZE-102144320	Zm00001d005877	uncharacterized
	PZE-102144320	Zm00001d005878	uncharacterized
	PZE-102144320	Zm00001d005879	uncharacterized
	PZE-102144320	Zm00001d005880	uncharacterized
	PZE-102144320	Zm00001d005881	Remorin family protein
	PZE-102144320	Zm00001d005882	uncharacterized
	PZE-102144320	Zm00001d005883	OSJNBa0058K23.15-like protein
	PZE-102144320	Zm00001d005884	uncharacterized LOC100191233
	PZE-102150238	Zm00001d006046	methyl binding domain 111
	PZE-102150238	Zm00001d006047	uncharacterized
	PZE-102150238	Zm00001d006048	uncharacterized
	PZE-102150238	Zm00001d006049	uncharacterized LOC100283278
	PZE-102150238	Zm00001d006050	uncharacterized LOC100282514
	PZE-102150238	Zm00001d006051	lipid binding protein
	PZE-102150238	Zm00001d006052	uncharacterized LOC100216830
	PZE-102150238	Zm00001d006053	protein CUP-SHAPED COTYLEDON 1
	PZE-102150238	Zm00001d006054	pathogenesis-related thaumatin-like protein 3.5
	PZE-102150238	Zm00001d006055	RNA-binding KH domain-containing protein
	PZE-102150238	Zm00001d006056	uncharacterized
	PZE-102150238	Zm00001d006057	uncharacterized LOC100192765
	PZE-102150238	Zm00001d006058	uncharacterized
	PZE-102150238	Zm00001d006059	pco149386a; MTD1; uncharacterized LOC100276653
	PZE-102150238	Zm00001d006060	smr12; siamese-related12; uncharacterized LOC100275246
	PZE-102150238	Zm00001d006061	NADH dehydrogenase [ubiquinone] 1 alpha subcomplex subunit 12; oxidoreductase
	PZE-102150238	Zm00001d006062	uncharacterized
	PZE-102150238	Zm00001d006063	type I inositol polyphosphate 5-phosphatase 13
	PZE-102150238	Zm00001d006064	60S ribosomal protein L32-like
	PZE-102150238	Zm00001d006065	Transcription factor bHLH62
	PZE-102150238	Zm00001d006066	uncharacterized LOC103647561
	PZE-102150238	Zm00001d006067	uncharacterized
	PZE-102150238	Zm00001d006068	uncharacterized
	PZE-102151305	Zm00001d006070	RING/U-box superfamily protein
	PZE-102151305	Zm00001d006071	uncharacterized LOC100193120
	PZE-102151305	Zm00001d006072	uncharacterized
	PZE-102151305	Zm00001d006073	uncharacterized LOC103649195
	PZE-102151305	Zm00001d006074	uncharacterized
	PZE-102151305	Zm00001d006075	uncharacterized
	PZE-102151305	Zm00001d006076	uncharacterized
	PZE-102151305	Zm00001d006077	uncharacterized
	PZE-102151305	Zm00001d006078	uncharacterized
	PZE-102151305	Zm00001d006079	uncharacterized
	PZE-102151305	Zm00001d006080	uncharacterized LOC100284340
	PZE-102151305	Zm00001d006081	uncharacterized
	PZE-102151305	Zm00001d006082	uncharacterized LOC100273056
	PZE-102151305	Zm00001d006083	uncharacterized
	PZE-102151305	Zm00001d006084	uncharacterized LOC100282453
	PZE-102151305	Zm00001d006085	LOC100286342; ; proteasome subunit beta type 1
	PZE-102151305	Zm00001d006086	uncharacterized
	PZE-102151305	Zm00001d006087	uncharacterized
	PZE-102151305	Zm00001d006088	pco107502a; ; uncharacterized LOC541696
	PZE-102151305	Zm00001d006089	ASY1; Shaggy kinase-like protein; meiosis-specific protein PAIR2
	PZE-102151305	Zm00001d006090	uncharacterized LOC100382690
	PZE-102151305	Zm00001d006091	sbp5; SBP-transcription factor 5; SBP-transcription factor 5
	PZE-102151305	Zm00001d001002	lincRNA; ; uncharacterized
	PZE-102151305	Zm00001d001003	uncharacterized
	PZE-102151305	Zm00001d001004	uncharacterized
	PZE-102151305	Zm00001d001005	uncharacterized
	PZE-102151305	Zm00001d001006	uncharacterized
	PZE-102151305	Zm00001d001007	uncharacterized
	PZE-102151305	Zm00001d001008	uncharacterized
	PZE-102151324	Zm00001d006069	putative quinone-oxidoreductase homolog, chloroplastic
	PZE-102151324	Zm00001d006070	RING/U-box superfamily protein
	PZE-102151324	Zm00001d006071	uncharacterized LOC100193120
	PZE-102151324	Zm00001d006072	uncharacterized
	PZE-102151324	Zm00001d006073	uncharacterized LOC103649195
	PZE-102151324	Zm00001d006074	uncharacterized
	PZE-102151324	Zm00001d006075	uncharacterized
	PZE-102151324	Zm00001d006076	uncharacterized
	PZE-102151324	Zm00001d006077	uncharacterized
	PZE-102151324	Zm00001d006078	uncharacterized
	PZE-102151324	Zm00001d006079	uncharacterized
	PZE-102151324	Zm00001d006080	uncharacterized LOC100284340
	PZE-102151324	Zm00001d006081	uncharacterized
	PZE-102151324	Zm00001d006082	uncharacterized LOC100273056
	PZE-102151324	Zm00001d006083	uncharacterized
	PZE-102151324	Zm00001d006084	uncharacterized LOC100282453
	PZE-102151324	Zm00001d006085	proteasome subunit beta type 1
	PZE-102151324	Zm00001d006086	uncharacterized
	PZE-102151325	Zm00001d006087	uncharacterized
	PZE-102151324	Zm00001d006088	pco107502a; ; uncharacterized LOC541696
	PZE-102151324	Zm00001d006089	ASY1; Shaggy kinase-like protein; meiosis-specific protein PAIR2
	PZE-102151324	Zm00001d006090	uncharacterized LOC100382690
	PZE-102151324	Zm00001d006091	sbp5; SBP-transcription factor 5; SBP-transcription factor 5
	PZE-102151324	Zm00001d006092	tRNA; ; uncharacterized
	PZE-102151324	Zm00001d006093	tRNA; ; uncharacterized
	PZE-102151324	Zm00001d006094	zmm27; Zea mays MADS27; MADS27
	PZE-102151324	Zm00001d006095	uncharacterized
	PZE-102151324	Zm00001d006096	uncharacterized LOC100275214
	PZE-102151324	Zm00001d006097	Peroxidase 55
	PZE-102151324	Zm00001d006098	cyclopropane fatty acid synthase
	PZE-102151324	Zm00001d006099	uncharacterized
	PZE-102151324	Zm00001d006100	60S ribosomal protein L7a
	PZE-102151324	Zm00001d006101	uncharacterized
	PZE-102151324	Zm00001d006102	palmitoyltransferase ZDHHC9
	PZE-102151324	Zm00001d006103	uncharacterized LOC100274020
	PZE-102151324	Zm00001d006104	uncharacterized
	PZE-102151324	Zm00001d006105	uncharacterized
	PZE-102151324	Zm00001d006106	NAC domain-containing protein 18
	PZE-102151324	Zm00001d006107	pyruvate dehydrogenase E1 beta subunit
	PZE-102151324	Zm00001d006108	uncharacterized LOC100384565
	PZE-102152182	Zm00001d006350	Serine/threonine-protein kinase/endoribonuclease IRE1a; serine/threonine-protein kinase/endoribonuclease IRE1
	PZE-102152182	Zm00001d006107	pyruvate dehydrogenase E1 beta subunit
	PZE-102152182	Zm00001d006108	uncharacterized LOC100384565
	PZE-102152182	Zm00001d006109	uncharacterized LOC100282714
	PZE-102152182	Zm00001d006110	uncharacterized LOC100194274
	PZE-102152182	Zm00001d006111	uncharacterized LOC100282365
	PZE-102152182	Zm00001d006112	arabinogalactan protein
	PZE-102152182	Zm00001d006113	cl47231_1a; DEAD-box ATP-dependent RNA helicase 28; uncharacterized LOC100274080
	PZE-102152182	Zm00001d006114	uncharacterized
	PZE-102152182	Zm00001d006115	solute carrier family 35 member F1-like
	PZE-102152182	Zm00001d006116	ZCN18 protein
	PZE-102152182	Zm00001d006117	calcium-dependent protein kinase 22
	PZE-102152182	Zm00001d006118	protein farnesyltransferase/geranylgeranyltransferase type I alphasubunit
	PZE-102152182	Zm00001d006119	uncharacterized LOC100284188
	PZE-102152182	Zm00001d006120	uncharacterized
	PZE-102152182	Zm00001d006121	uncharacterized
	PZE-102152182	Zm00001d006122	uncharacterized
	PZE-102152182	Zm00001d006123	uncharacterized
	PZE-102152182	Zm00001d006124	uncharacterized LOC100280382
	PZE-102152182	Zm00001d006125	proteasome subunit beta type
	PZE-102152182	Zm00001d006126	uncharacterized LOC100275521
	PZE-102152182	Zm00001d006127	uncharacterized LOC100282182
	PZE-102175507	Zm00001d006824	uncharacterized
	PZE-102175507	Zm00001d006825	esterase PIR7B
	PZE-102175507	Zm00001d006826	uncharacterized
	PZE-102175507	Zm00001d006827	uncharacterized
	PZE-102175507	Zm00001d006828	Protein LONGIFOLIA 2
	PZE-102175507	Zm00001d006829	uncharacterized
	PZE-102175507	Zm00001d006830	uncharacterized
	PZE-102175507	Zm00001d006831	uncharacterized
	PZE-102175507	Zm00001d006832	uncharacterized
	PZE-102175507	Zm00001d006833	Glyceraldehyde-3-phosphate dehydrogenase A
	PZE-102175507	Zm00001d006834	uncharacterized LOC100384754
	PZE-102175507	Zm00001d006835	nuclear transcription factor Y subunit A-3
	PZE-102175507	Zm00001d006836	alpha/beta-Hydrolases superfamily protein
	PZE-102175507	Zm00001d006837	Phosphoethanolamine N-methyltransferase 3
	PZE-102175507	Zm00001d006838	40S ribosomal protein S3 pseudogene
	PZE-102175507	Zm00001d006839	uncharacterized LOC100274236
	PZE-102175507	Zm00001d006840	uncharacterized LOC103647835
	PZE-102175507	Zm00001d006841	alpha/beta-Hydrolases superfamily protein
	PZE-102175507	Zm00001d006842	uncharacterized LOC111590895
	PZE-102175507	Zm00001d006843	helicase protein MOM1
	PZE-102175507	Zm00001d006844	uncharacterized
	PZE-102175507	Zm00001d006845	impb19; importin beta19; exportin-T
	PZE-102175507	Zm00001d006846	uncharacterized
	PZE-102175507	Zm00001d006847	uncharacterized
	PZE-102175507	Zm00001d006848	mybr5; MYB-related-transcription factor 5; uncharacterized LOC103647841
	PZE-102175507	Zm00001d006849	uncharacterized LOC103649300
	PZE-102175507	Zm00001d006850	uncharacterized
	PZE-102175507	Zm00001d006851	uncharacterized
	PZE-102175507	Zm00001d006852	uncharacterized
	PZE-102175507	Zm00001d006853	stsl5; strictosidine synthase-like 5; Strictosidine synthase 1
	PZE-102175507	Zm00001d006854	uncharacterized
	PZE-102175507	Zm00001d006855	uncharacterized
	PZE-102175507	Zm00001d006856	pentatricopeptide repeat-containing protein At1g63070, mitochondrial
	PZE-102175507	Zm00001d006857	uncharacterized
	PZE-102175507	Zm00001d006858	uncharacterized
	PZE-102175507	Zm00001d006859	uncharacterized
	PZE-102175507	Zm00001d006860	pnFL-2
	PZE-102175507	Zm00001d006861	uncharacterized LOC103649304
	PZE-102175507	Zm00001d006862	uncharacterized
	PZE-102175507	Zm00001d006863	uncharacterized
	PZE-102175507	Zm00001d006864	uncharacterized LOC103647852
	PZE-102175507	Zm00001d006865	uncharacterized LOC103647853
	PZE-102175507	Zm00001d006866	uncharacterized LOC100193451
	PZE-102175507	Zm00001d006867	uncharacterized
	PZE-102175507	Zm00001d006868	Aldolase-type TIM barrel family protein-like
	PZE-102175507	Zm00001d006869	uncharacterized
	PZE-102175507	Zm00001d006870	uncharacterized
	PZE-102175507	Zm00001d006871	40S ribosomal protein SA-like
	PZE-102175507	Zm00001d006872	uncharacterized LOC100272671
	PZE-102175507	Zm00001d006873	uncharacterized LOC114133148
	PZE-102175507	Zm00001d006874	F-box only protein 13
	PZE-102175507	Zm00001d006875	alanine aminotransferase10
	PZE-102175507	Zm00001d006876	uncharacterized
	PZE-102175507	Zm00001d006877	uncharacterized
	PZE-102181889	Zm00001d007421	rboh11; respiratory burst oxidase11; respiratory burst oxidase homolog protein B
	PZE-102181889	Zm00001d007168	transcription repressor OFP1
	PZE-102181889	Zm00001d007169	PAP/OAS1 substrate-binding domain superfamily
	PZE-102181889	Zm00001d007170	uncharacterized
	PZE-102181889	Zm00001d007171	uncharacterized
	PZE-102181889	Zm00001d007172	basic leucine-zipper 52
	PZE-102181889	Zm00001d007173	uncharacterized LOC100216901
	PZE-102181889	Zm00001d007174	uncharacterized LOC100383622
	PZE-102181889	Zm00001d007175	uncharacterized LOC100275369
	PZE-102181889	Zm00001d007176	uncharacterized
	PZE-102181889	Zm00001d007177	uncharacterized
	PZE-102181889	Zm00001d007178	uncharacterized
	PZE-102181889	Zm00001d007179	Eukaryotic translation initiation factor 2 subunit beta
	PZE-102181889	Zm00001d007180	uncharacterized LOC100274525
	PZE-102181889	Zm00001d007181	Calcium-binding protein CML42
	PZE-102181889	Zm00001d007182	uncharacterized
	PZE-102181889	Zm00001d007183	mediator of RNA polymerase II transcription subunit 33A
	PZE-102181889	Zm00001d007184	uncharacterized LOC100192027
	PZE-102181889	Zm00001d007185	uncharacterized LOC100384375
	PZE-102181889	Zm00001d007186	probable apyrase 2
	PZE-102181889	Zm00001d007187	hydroxyproline-rich glycoprotein family protein
	PZE-102181889	Zm00001d007188	eil2; EIL-transcription factor 2; protein ETHYLENE-INSENSITIVE 3-like 2
	PZE-102181889	Zm00001d007189	(+)-neomenthol dehydrogenase; uncharacterized LOC100274235
	PZE-102181889	Zm00001d007190	Zinc finger (C3HC4-type RING finger) family protein
	PZE-102181889	Zm00001d007191	myb110; MYB-transcription factor 110; uncharacterized LOC100192609
	PZE-102181889	Zm00001d007192	putative TCP-1/cpn60 chaperonin family protein
	PZE-102181889	Zm00001d007193	uncharacterized LOC100280564
	PZE-102181889	Zm00001d007194	uncharacterized LOC100217114
	PZE-102181889	Zm00001d007195	uncharacterized
	PZE-102181889	Zm00001d007196	uncharacterized
	PZE-102181889	Zm00001d007197	RINT1-like protein MAG2L
	PZE-102181889	Zm00001d007198	uncharacterized
	PZE-102181889	Zm00001d007199	VQ motif family protein pseudogene
	PZE-102181889	Zm00001d007200	WEB family protein At3g02930, chloroplastic
	PZE-102181889	Zm00001d007201	E3 ubiquitin-protein ligase EL5
	PZE-102181889	Zm00001d007202	lon protease homolog, mitochondrial-like
	PZE-102181889	Zm00001d007203	uncharacterized
	PZE-102181889	Zm00001d007204	uncharacterized LOC100191204
	PZE-102181889	Zm00001d007205	uncharacterized LOC103647954
	PZE-102181889	Zm00001d007206	DUF3511 domain protein
	PZE-102182713	Zm00001d007624	uncharacterized LOC100191590
	PZE-102182713	Zm00001d007209	uncharacterized
	PZE-102182713	Zm00001d007210	uncharacterized
	PZE-102182713	Zm00001d007211	uncharacterized
	PZE-102182713	Zm00001d007212	uncharacterized
	PZE-102182713	Zm00001d007213	D-alanine--D-alanine ligase family
	PZE-102182713	Zm00001d007214	Mitochondrial import inner membrane translocase subunit TIM44-2; uncharacterized LOC100193036
	PZE-102182713	Zm00001d007215	26S protease regulatory subunit 4 homolog
	PZE-102182713	Zm00001d007216	methyltransferase
	PZE-102182713	Zm00001d007217	uncharacterized
	PZE-102182713	Zm00001d007218	uncharacterized
	PZE-102182713	Zm00001d007219	uncharacterized
	PZE-102182713	Zm00001d007220	uncharacterized
	PZE-102182713	Zm00001d007221	uncharacterized
	PZE-102182713	Zm00001d007222	uncharacterized
	PZE-102182713	Zm00001d007223	uncharacterized
	PZE-102182713	Zm00001d007224	uncharacterized
	PZE-102182713	Zm00001d007225	importin-11
	PZE-102182713	Zm00001d007226	uncharacterized LOC100281543
	PZE-102182713	Zm00001d007227	uncharacterized
	PZE-102182713	Zm00001d007228	omega-3 fatty acid desaturase
	PZE-102182713	Zm00001d007229	plc3; phospholipase C3; phosphoinositide-specific phospholipase C
	PZE-102182713	Zm00001d007230	uncharacterized
	PZE-102182713	Zm00001d007231	putative beta-14-xylosyltransferase IRX9; uncharacterized LOC100194354
	PZE-102182713	Zm00001d007232	dentin sialophosphoprotein-related
	PZE-102182713	Zm00001d007233	uncharacterized LOC100216608
	PZE-102182713	Zm00001d007234	apx2; ascorbate peroxidase2; ascorbate peroxidase 2
	PZE-102182713	Zm00001d007235	uncharacterized
	PZE-102182713	Zm00001d007236	ereb43; AP2-EREBP-transcription factor 43; uncharacterized
	PZE-102182713	Zm00001d007237	uncharacterized
	PZE-102182713	Zm00001d007238	uncharacterized
	PZE-102182713	Zm00001d007239	uncharacterized
	PZE-102182713	Zm00001d007240	two-component response regulator-like PRR37
	PZE-102182713	Zm00001d007241	protein NETWORKED 2A
	PZE-102182713	Zm00001d007242	uncharacterized
	PZE-102182713	Zm00001d007243	uncharacterized
	PZE-102182713	Zm00001d007244	uncharacterized
	PZE-102182713	Zm00001d007245	uncharacterized
	PZE-102182713	Zm00001d007246	uncharacterized
	PZE-102182713	Zm00001d007247	uncharacterized
	PZE-102182713	Zm00001d007248	uncharacterized
	PZE-102182713	Zm00001d007249	uncharacterized
	PZE-102182713	Zm00001d007250	uncharacterized
	PZE-102182713	Zm00001d007251	adenine/guanine permease AZG2
	PZE-102182713	Zm00001d007252	uncharacterized
	PZE-102182713	Zm00001d007253	uncharacterized
	PZE-102185494	Zm00001d007330	uncharacterized
	PZE-102185494	Zm00001d007331	translation initiation factor IF-2
	PZE-102185494	Zm00001d007332	autonomous transposable element EN-1 mosaic protein-like
	PZE-102185494	Zm00001d007333	uncharacterized
	PZE-102185494	Zm00001d007334	uncharacterized
	PZE-102185494	Zm00001d007335	uncharacterized
	PZE-102185494	Zm00001d007336	uncharacterized
	PZE-102185494	Zm00001d007337	uncharacterized
	PZE-102185494	Zm00001d007338	uncharacterized
	PZE-102185494	Zm00001d007339	zinc finger protein 511
	PZE-102185494	Zm00001d007340	uncharacterized
	PZE-102185494	Zm00001d007341	si603006c09; HVA22-like protein; uncharacterized LOC100281016
	PZE-102185494	Zm00001d007342	uncharacterized
	PZE-102185494	Zm00001d007343	HVA22-like protein; uncharacterized
	PZE-102185494	Zm00001d007344	uncharacterized
	PZE-102185494	Zm00001d007345	hsd1; hydroxysteroid dehydrogenase 1; 11-beta-hydroxysteroid dehydrogenase 1A
	PZE-102185494	Zm00001d007346	uncharacterized
	PZE-102185494	Zm00001d007347	uncharacterized LOC100275893
	PZE-102185494	Zm00001d007348	uncharacterized
	PZE-102185494	Zm00001d007349	uncharacterized LOC100275307
	PZE-102185494	Zm00001d007350	uncharacterized
	PZE-102185494	Zm00001d007351	uncharacterized LOC100285793
	PZE-102185494	Zm00001d007352	Ribosomal protein L31
	PZE-102185494	Zm00001d007353	uncharacterized
	PZE-102185494	Zm00001d007354	serine palmitoyltransferase 2
	PZE-102185494	Zm00001d007355	uncharacterized
	PZE-102185494	Zm00001d007356	uncharacterized
	PZE-102185494	Zm00001d007357	transport inhibitor response 1 protein
	PZE-102185494	Zm00001d007358	uncharacterized
	PZE-102185494	Zm00001d007359	uncharacterized
	PZE-102185494	Zm00001d007360	uncharacterized
	PZE-102185494	Zm00001d007361	uncharacterized
	PZE-102185494	Zm00001d007362	uncharacterized
	PZE-102185494	Zm00001d007363	leucine-rich repeat protein 1
	PZE-102185494	Zm00001d007364	uncharacterized
	PZE-102185494	Zm00001d007365	sugars will eventually be exported transporter14a
	PZE-102185494	Zm00001d007366	uncharacterized LOC100193468
	PZE-102187115	Zm00001d007394	Rubredoxin-like superfamily protein
	PZE-102187115	Zm00001d007395	uncharacterized
	PZE-102187115	Zm00001d007396	uncharacterized
	PZE-102187115	Zm00001d007397	metal transporter Nramp4
	PZE-102187115	Zm00001d007398	uncharacterized
	PZE-102187115	Zm00001d007399	uncharacterized
	PZE-102187115	Zm00001d007400	bisdemethoxycurcumin synthase
	PZE-102187115	Zm00001d007401	uncharacterized
	PZE-102187115	Zm00001d007402	uncharacterized
	PZE-102187115	Zm00001d007403	chalcone synthase
	PZE-102187115	Zm00001d007404	uncharacterized
	PZE-102187115	Zm00001d007405	uncharacterized LOC100278945
	PZE-102187115	Zm00001d007406	uncharacterized
	PZE-102187115	Zm00001d007407	rrb1; related to retinoblastoma1; ZmRB
	PZE-102187115	Zm00001d007408	uncharacterized
	PZE-102187115	Zm00001d007409	uncharacterized
	PZE-102187115	Zm00001d007410	uncharacterized
	PZE-102187115	Zm00001d007411	uncharacterized LOC100274774
	PZE-102187115	Zm00001d007412	uncharacterized
	PZE-102187115	Zm00001d007413	uncharacterized
	PZE-102187115	Zm00001d007414	uncharacterized
	PZE-102187115	Zm00001d007415	uncharacterized
	PZE-102187115	Zm00001d007416	uncharacterized
	PZE-102187115	Zm00001d007417	si486075e01; ATP-dependent DNA helicase chloroplastic; ATP-dependent DNA helicase chloroplastic
	PZE-102187115	Zm00001d007418	uncharacterized LOC100383197
	PZE-102187115	Zm00001d007419	pat13; protein S-acyltransferase13; probable protein S-acyltransferase 6
	PZE-102187115	Zm00001d007420	uncharacterized LOC103648039
	PZE-102187115	Zm00001d007421	respiratory burst oxidase homolog protein B
	PZE-102187115	Zm00001d007422	uncharacterized LOC100273786
	PZE-102187115	Zm00001d007423	uncharacterized
	PZE-102187115	Zm00001d007424	uncharacterized
	PZE-102187115	Zm00001d007425	uncharacterized
	PZE-102187115	Zm00001d007426	respiratory burst oxidase homolog protein B
	PZE-102187115	Zm00001d007427	uncharacterized
	PZE-102187115	Zm00001d007428	uncharacterized
	PZE-102187115	Zm00001d007429	uncharacterized
	PZE-102187115	Zm00001d007430	respiratory burst oxidase homolog protein B
	PZE-102187115	Zm00001d001042	uncharacterized
	PZE-102187115	Zm00001d001043	uncharacterized
	PZE-102187115	Zm00001d001044	uncharacterized
	PZE-103001875	Zm00001d039297	uncharacterized LOC100275129
	PZE-103001875	Zm00001d039309	uncharacterized
	PZE-103001875	Zm00001d039310	cytochrome P450 71A1
	PZE-103001875	Zm00001d039311	uncharacterized LOC100383766
	PZE-103001875	Zm00001d039312	uncharacterized LOC100281115
	PZE-103001875	Zm00001d039313	uncharacterized LOC100194400
	PZE-103001875	Zm00001d039314	S-type anion channel SLAH3
	PZE-103001875	Zm00001d039315	P-loop containing nucleoside triphosphate hydrolase superfamily protein
	PZE-103001875	Zm00001d039316	seed maturation protein
	PZE-103001875	Zm00001d039317	uncharacterized
	PZE-103001875	Zm00001d039318	probable membrane-associated kinase regulator 2
	PZE-103001875	Zm00001d039319	uncharacterized
	PZE-103001875	Zm00001d039320	uncharacterized
	PZE-103001875	Zm00001d039321	uncharacterized LOC100278712
	PZE-103001875	Zm00001d039322	uncharacterized
	PZE-103001875	Zm00001d039323	indole-3-pyruvate monooxygenase YUCCA4
	PZE-103001875	Zm00001d039324	ereb50; AP2-EREBP-transcription factor 50; pathogenesis-related genes transcriptional activator PTI6
	PZE-103001875	Zm00001d039325	probable inactive receptor kinase At4g23740
	PZE-103001875	Zm00001d039326	GDSL esterase/lipase At5g45910
	PZE-103001875	Zm00001d039327	G-type lectin S-receptor-like serine/threonine-protein kinase At2g19130
	PZE-103001875	Zm00001d039328	umc1970; hAT transposon superfamily; uncharacterized LOC100281482
	PZE-103001875	Zm00001d039329	uncharacterized
	PZE-103001875	Zm00001d039330	pco133385b; V-type proton ATPase subunit E3; uncharacterized LOC100192065
	PZE-103001875	Zm00001d039331	uncharacterized LOC100277819
	PZE-103001875	Zm00001d039332	uncharacterized
	PZE-103001875	Zm00001d039333	tRNA; ; uncharacterized
	PZE-103001875	Zm00001d039334	uncharacterized
	PZE-103001875	Zm00001d039335	micRNA; MIR319bHG; MIR319bHG
	PZE-103001875	Zm00001d039336	micRNA; miR159c; uncharacterized
	PZE-103001875	Zm00001d039337	peptidase C45, acyl-coenzyme A/6-aminopenicillanic acid acyl-transferase
	PZE-103001875	Zm00001d039338	uncharacterized LOC100272417
	PZE-103001875	Zm00001d039339	uncharacterized LOC103649559
	PZE-103001875	Zm00001d039340	uncharacterized
	PZE-103001875	Zm00001d039341	protein ETHYLENE-INSENSITIVE 2
	PZE-103001875	Zm00001d039342	uncharacterized
	PZE-103001875	Zm00001d039343	uncharacterized LOC100381950
	PZE-103001875	Zm00001d039344	uncharacterized
	PZE-103001875	Zm00001d039345	Indole-3-acetic acid-amido synthetase GH3.6
	PZE-103001875	Zm00001d039346	probable indole-3-acetic acid-amido synthetase GH3.12
	PZE-103001875	Zm00001d039347	bidirectional sugar transporter SWEET3b
	PZE-103001875	Zm00001d039348	uncharacterized LOC100276559
	PZE-103001875	Zm00001d039349	uncharacterized LOC100193003
	PZE-103001875	Zm00001d039350	uncharacterized LOC100282711
	PZE-103001875	Zm00001d039351	uncharacterized LOC103649565
	PZE-103001875	Zm00001d039352	reduced male fertility
	PZE-103001875	Zm00001d039353	uncharacterized
	PZE-103001875	Zm00001d039354	uncharacterized LOC100277604
	PZE-103001875	Zm00001d039355	uncharacterized
	PZE-103001875	Zm00001d000464	lincRNA; ; uncharacterized
	PZE-103013846	Zm00001d039518	eukaryotic initiation factor 3
	PZE-103013846	Zm00001d039519	fruit protein PKIWI502
	PZE-103013846	Zm00001d039520	cytokinin oxidase 1
	PZE-103013846	Zm00001d039521	Zinc finger CCCH domain-containing protein 59
	PZE-103013846	Zm00001d039522	cl65448_1a; ; uncharacterized LOC100192491
	PZE-103013846	Zm00001d039523	uncharacterized
	PZE-103013846	Zm00001d039524	uncharacterized LOC100280483
	PZE-103013846	Zm00001d039525	uncharacterized
	PZE-103013846	Zm00001d039526	AGC (cAMP-dependent cGMP-dependent and protein kinase C) kinase family protein
	PZE-103013846	Zm00001d039527	uncharacterized
	PZE-103013846	Zm00001d039528	protein HIRA-like
	PZE-103013846	Zm00001d039529	uncharacterized LOC100193711
	PZE-103013846	Zm00001d039530	uncharacterized LOC100216966
	PZE-103013846	Zm00001d039531	probable WRKY transcription factor 48
	PZE-103013846	Zm00001d039532	probable WRKY transcription factor 72
	PZE-103013846	zma-MIR156b	cg1; corngrass1; uncharacterized
	PZE-103036699	Zm00001d040154	uncharacterized LOC100304403
	PZE-103036699	Zm00001d040155	Protein EXECUTER 2 chloroplastic
	PZE-103036699	Zm00001d040156	uncharacterized
	PZE-103036699	Zm00001d040157	cation/calcium exchanger 4
	PZE-103036699	Zm00001d040158	uncharacterized LOC100274601
	PZE-103036699	Zm00001d040159	uncharacterized
	PZE-103036699	Zm00001d040160	uncharacterized LOC100191726
	PZE-103036699	Zm00001d040161	peroxin Pex14
	PZE-103036699	Zm00001d040162	uncharacterized
	PZE-103036699	Zm00001d040163	dxr1; deoxy xylulose reductoisomerase1; dxr protein
	PZE-103036699	Zm00001d040164	cl885_1; RING-box protein 1a; RING-box protein 1a
	PZE-103036699	Zm00001d040165	uncharacterized
	PZE-103036699	Zm00001d040166	serine/threonine-protein kinase ATM
	PZE-103036699	Zm00001d040167	uncharacterized
	PZE-103036699	Zm00001d040168	uncharacterized
	PZE-103037244	Zm00001d040175	uncharacterized
	PZE-103037244	Zm00001d040176	uncharacterized
	PZE-103037244	Zm00001d040177	uncharacterized
	PZE-103037244	Zm00001d040178	uncharacterized LOC100284264
	PZE-103037244	Zm00001d040179	uncharacterized
	PZE-103037244	Zm00001d040180	uncharacterized
	PZE-103037244	Zm00001d040181	uncharacterized
	PZE-103037244	Zm00001d040182	uncharacterized
	PZE-103037244	Zm00001d040183	ribokinase
	PZE-103037244	Zm00001d040184	uncharacterized
	PZE-103037244	Zm00001d040185	isca1; iron sulfur cluster assembly1; uncharacterized LOC100282007
	PZE-103037244	Zm00001d040186	bhlh75; bHLH75; transcription factor bHLH110
	PZE-103037244	Zm00001d040187	uncharacterized
	PZE-103037244	Zm00001d040188	HXXXD-type acyl-transferase family protein
	PZE-103037244	Zm00001d040189	NAM-related protein 1
	PZE-103037244	Zm00001d040190	hydroxyproline-rich glycoprotein family protein
	PZE-103037244	Zm00001d040191	uncharacterized LOC100272990
	PZE-103037244	Zm00001d040192	C-type lectin receptor-like tyrosine-protein kinase
	PZE-103085419	Zm00001d041774	uncharacterized LOC100273016
	PZE-103085419	Zm00001d041775	2-dehydro-3-deoxyphosphooctonate aldolase
	PZE-103085419	Zm00001d041776	dhurrinase-like B-glucosidase
	PZE-103085419	Zm00001d041777	4-hydroxy-7-methoxy-3-oxo-3,4-dihydro-2H-1,4-benzoxazin-2-yl glucoside beta-D-glucosidase 2, chloroplastic-like
	PZE-103085419	Zm00001d041778	AP-2 complex subunit sigma-like
	PZE-103085419	Zm00001d041779	uncharacterized
	PZE-103085419	Zm00001d041780	zhd21; ZF-HD-transcription factor 21; uncharacterized LOC100277167
	PZE-103085419	Zm00001d041781	AGAMOUS homolog 2
	PZE-103085419	Zm00001d041782	glucuronoxylan 4-O-methyltransferase 1
	PZE-103085419	Zm00001d041783	uncharacterized
	PZE-103085419	Zm00001d041784	uncharacterized
	PZE-103085419	Zm00001d041785	delta-COP
	PZE-103085419	Zm00001d000616	lincRNA; ; uncharacterized
	PZE-103085419	Zm00001d000617	lincRNA; ; uncharacterized
	PZE-103091643	Zm00001d042134	IDP8158; amino-acid permease BAT1 homolog; uncharacterized
	PZE-103091643	Zm00001d042135	uncharacterized LOC100279939
	PZE-103091643	Zm00001d042134	uncharacterized
	PZE-103091643	Zm00001d042136	uncharacterized
	PZE-103091643	Zm00001d042005	uncharacterized LOC100282859
	PZE-103091643	Zm00001d042006	uncharacterized
	PZE-103091643	Zm00001d042007	protein MITOFERRINLIKE 1, chloroplastic
	PZE-103091643	Zm00001d042008	Rubredoxin-like superfamily protein
	PZE-103091643	Zm00001d042009	uncharacterized
	PZE-103091643	Zm00001d042010	uncharacterized
	PZE-103091643	Zm00001d042011	plasma membrane associated protein
	PZE-103091643	Zm00001d042012	uncharacterized
	PZE-103091643	Zm00001d042013	G-type lectin S-receptor-like serine/threonine-protein kinase LECRK1
	PZE-103091643	Zm00001d042014	uncharacterized LOC100277532
	PZE-103091643	Zm00001d042015	uncharacterized
	PZE-103091643	Zm00001d042016	uncharacterized LOC100276805
	PZE-103091643	Zm00001d042017	TRX-Y1; thioredoxin Y1 chloroplastic; putative thioredoxin superfamily protein
	PZE-103091643	Zm00001d042018	TIDP3725; Syntaxin-61; uncharacterized LOC100273880
	PZE-103091643	Zm00001d042019	PRX40; peroxidase 12; Peroxidase 12
	PZE-103091643	Zm00001d042020	uncharacterized
	PZE-103091643	Zm00001d042021	uncharacterized
	PZE-103091643	Zm00001d042022	uncharacterized LOC100192761
	PZE-103091643	Zm00001d042023	40S ribosomal protein S10
	PZE-103091643	Zm00001d042024	uncharacterized LOC103650705
	PZE-103091643	Zm00001d042025	ubiquitin-fold modifier 1
	PZE-103091643	Zm00001d042026	uncharacterized LOC100274228
	PZE-103091643	Zm00001d042027	uncharacterized
	PZE-103091643	Zm00001d042028	sporulation-specific protein 15
	PZE-103091643	Zm00001d042029	uncharacterized
	PZE-103091643	Zm00001d042030	uncharacterized LOC100275936
	PZE-103091643	Zm00001d042031	coatomer subunit epsilon-1
	PZE-103091643	Zm00001d042032	uncharacterized
	PZE-103091643	Zm00001d042033	pentatricopeptide repeat-containing protein At2g26790, mitochondrial
	PZE-103091643	Zm00001d000626	lincRNA; ; uncharacterized
	PZE-103148276	Zm00001d043437	uncharacterized
	PZE-103148276	Zm00001d043438	uncharacterized
	PZE-103148276	Zm00001d043439	Nuclear pore complex protein NUP85
	PZE-103148276	Zm00001d043440	uncharacterized
	PZE-103148276	Zm00001d043441	Dolichyl-diphosphooligosaccharide--protein glycosyltransferase subunit STT3A
	PZE-103148276	Zm00001d043442	uncharacterized LOC100502522
	PZE-103148276	Zm00001d043443	AY107018; Mannan endo-14-beta-mannosidase 2; uncharacterized LOC100191416
	PZE-103148276	Zm00001d043444	uncharacterized LOC100193809
	PZE-103148276	Zm00001d043445	cl17080_1; Dihydroorotase; uncharacterized LOC100193190
	PZE-103148276	Zm00001d043446	uncharacterized LOC100383988
	PZE-103148276	Zm00001d043447	uncharacterized
	PZE-103148276	Zm00001d043448	uncharacterized
	PZE-103148276	Zm00001d043449	pco102743; RNA-binding S4; uncharacterized LOC100191195
	PZE-103148276	Zm00001d043450	vq20; VQ motif-transcription factor20; uncharacterized LOC100280124
	PZE-103148276	Zm00001d043451	Dynamin-related protein 5A
	PZE-103148276	Zm00001d043452	hox3; homeobox3; homeobox 3
	PZE-103148276	Zm00001d043453	early nodulin-like protein 3
	PZE-103148276	Zm00001d043454	uncharacterized LOC100217080
	PZE-103148276	Zm00001d043455	Nuclear protein
	PZE-103148276	Zm00001d043456	uncharacterized
	PZE-103148276	Zm00001d043457	uncharacterized
	PZE-103148276	Zm00001d043458	anther-specific proline-rich protein APG
	PZE-103148276	Zm00001d043459	putative integrin-linked protein kinase family protein
	PZE-103148276	Zm00001d043460	uncharacterized
	PZE-103148276	Zm00001d043461	uncharacterized LOC100127522
	PZE-103148276	Zm00001d043462	uncharacterized LOC100381712
	PZE-103148276	Zm00001d043463	protein NRT1/ PTR FAMILY 4.5
	PZE-103148276	Zm00001d043464	Oil body-associated protein 2A
	PZE-103148276	Zm00001d043465	uncharacterized
	PZE-103148276	Zm00001d000683	lincRNA; ; uncharacterized
	PZE-103154368	Zm00001d043604	uncharacterized
	PZE-103154368	Zm00001d043605	uncharacterized
	PZE-103154368	Zm00001d043606	40S ribosomal protein S24
	PZE-103154368	Zm00001d043607	hexokinase6
	PZE-103154368	Zm00001d043608	uncharacterized
	PZE-103154368	Zm00001d043609	MEK homolog 1
	PZE-103154368	Zm00001d043610	uncharacterized LOC100277849
	PZE-103154368	Zm00001d043611	transcription factor MYB30
	PZE-103154368	Zm00001d043612	Protein MARD1
	PZE-103154368	Zm00001d043613	RING finger and CHY zinc finger domain-containing protein 1
	PZE-103154368	Zm00001d043614	sulfate transporter6
	PZE-103154368	Zm00001d043615	uncharacterized LOC100502454
	PZE-103154368	Zm00001d043616	alpha/beta-Hydrolases superfamily protein
	PZE-103154368	Zm00001d043617	uncharacterized
	PZE-103154368	Zm00001d043618	uncharacterized LOC100282853
	PZE-103154368	Zm00001d043619	uncharacterized
	PZE-103154368	Zm00001d043620	NADH-ubiquinone oxidoreductase subunit
	PZE-103154368	Zm00001d043621	pco107612; Phosphatase phospho1; uncharacterized LOC100284789
	PZE-103154368	Zm00001d043622	uncharacterized
	PZE-103154368	Zm00001d043623	uncharacterized
	PZE-103154368	Zm00001d043624	uncharacterized
	PZE-103154368	Zm00001d043625	IDP8924; Plasminogen activator inhibitor 1 RNA-binding protein ; RGG repeats nuclear RNA binding protein C
	PZE-103154368	Zm00001d043626	uncharacterized
	PZE-103154368	Zm00001d043627	uncharacterized
	PZE-103154368	Zm00001d043628	kri1; ketol-acid reductoisomerase1); uncharacterized
	PZE-103154368	Zm00001d043629	uncharacterized
	PZE-103154368	Zm00001d043630	uncharacterized
	PZE-103154368	Zm00001d043631	uncharacterized
	PZE-103154368	Zm00001d043632	RGG repeats nuclear RNA binding protein
	PZE-103154368	Zm00001d043633	uncharacterized
	PZE-103154368	Zm00001d043634	brassinosteroid LRR receptor kinase BRI1
	PZE-103154368	Zm00001d043635	uncharacterized
	PZE-103154368	Zm00001d043636	uncharacterized
	PZE-103154368	Zm00001d043637	uncharacterized
	PZE-103154368	Zm00001d043638	guanine nucleotide exchange factor pseudogene
	PZE-103154368	Zm00001d043639	uncharacterized
	PZE-103154368	Zm00001d043640	amino acid transporter AVT1B
	PZE-103154368	Zm00001d043641	pyrophosphate-energized vacuolar membrane proton pump
	PZE-103154368	Zm00001d043642	uncharacterized
	PZE-103154368	Zm00001d043643	pyrophosphate-energized vacuolar membrane proton pump
	PZE-103154368	Zm00001d043644	pyrophosphate-energized vacuolar membrane proton pump
	PZE-103154368	Zm00001d043645	uncharacterized
	PZE-103154368	Zm00001d043646	uncharacterized
	PZE-103154368	Zm00001d043647	uncharacterized
	PZE-103154368	Zm00001d043648	uncharacterized
	PZE-103154368	Zm00001d043649	SET superfamily - serine/threonine kinase - ketopantoate hydroxymethyltransferase - chorismate mutase pseudogene
	PZE-103154368	Zm00001d000686	uncharacterized
	PZE-103154368	Zm00001d000687	uncharacterized
	PZE-103156306	Zm00001d043808	DUF1639 family protein
	PZE-103156306	Zm00001d043667	myosin-17
	PZE-103156306	Zm00001d043668	uncharacterized
	PZE-103156306	Zm00001d043669	RNA-binding KH domain-containing protein
	PZE-103156306	Zm00001d043670	uncharacterized
	PZE-103156306	Zm00001d043671	uncharacterized
	PZE-103156306	Zm00001d043672	uncharacterized
	PZE-103156306	Zm00001d043673	uncharacterized
	PZE-103156306	Zm00001d043674	CDA1
	PZE-103156306	Zm00001d043675	uncharacterized LOC100193900
	PZE-103156306	Zm00001d043676	uncharacterized
	PZE-103156306	Zm00001d043677	uncharacterized
	PZE-103156306	Zm00001d043678	uncharacterized
	PZE-103156306	Zm00001d043679	uncharacterized
	PZE-103156306	Zm00001d043680	phospholipase A1-II 5
	PZE-103156306	Zm00001d043681	pao5; polyamine oxidase5; uncharacterized LOC100383200
	PZE-103156306	Zm00001d043682	rbap2; WD-repeat protein RBAP2; nucleosome/chromatin assembly factor group C
	PZE-103156306	Zm00001d043683	uncharacterized
	PZE-103156306	Zm00001d043684	uncharacterized LOC100383960
	PZE-103156306	Zm00001d043685	uncharacterized
	PZE-103156306	Zm00001d043686	acid phosphatase
	PZE-103156306	Zm00001d043687	uncharacterized LOC100281948
	PZE-103156306	Zm00001d043688	uncharacterized
	PZE-103156306	Zm00001d043689	uncharacterized
	PZE-103156306	Zm00001d043690	uncharacterized
	PZE-103156306	Zm00001d043691	protein IQ-DOMAIN 1
	PZE-103156306	Zm00001d043692	uncharacterized LOC100275503
	PZE-103156306	Zm00001d043693	casein kinase 1-like protein 2
	PZE-103156306	Zm00001d043694	uncharacterized LOC100279353
	PZE-103156306	Zm00001d043695	glycylpeptide N-tetradecanoyltransferase 1
	PZE-103156306	Zm00001d043696	single myb histone 4
	PZE-103156306	Zm00001d043697	uncharacterized
	PZE-103170257	Zm00001d043991	V-type proton ATPase subunit E-like
	PZE-103170257	Zm00001d043992	bZIP transcription factor 1
	PZE-103170257	Zm00001d043993	apospory-associated protein C
	PZE-103170257	Zm00001d043994	sphinganine C(4)-monooxygenase 1-like
	PZE-103170257	Zm00001d043995	uncharacterized
	PZE-103170257	Zm00001d043996	uncharacterized
	PZE-103170257	Zm00001d043997	vacuolar protein sorting protein 25
	PZE-103170257	Zm00001d043998	csu456(uce); ubiquitin-conjugating enzyme (E2) UbcH5 homolog; uncharacterized LOC100280571
	PZE-103170257	Zm00001d043999	uncharacterized
	PZE-103170257	Zm00001d044000	uncharacterized
	PZE-103170257	Zm00001d044001	uncharacterized
	PZE-103170257	Zm00001d044002	uncharacterized
	PZE-103170257	Zm00001d044003	uncharacterized
	PZE-103170257	Zm00001d044004	ereb208; AP2-EREBP-transcription factor 208; uncharacterized LOC100192050
	PZE-103170257	Zm00001d044005	uncharacterized LOC103651405
	PZE-103170257	Zm00001d044006	uncharacterized
	PZE-103170257	Zm00001d044007	uncharacterized
	PZE-103170257	Zm00001d044008	uncharacterized LOC100193698
	PZE-103170257	Zm00001d044009	uncharacterized
	PZE-103170257	Zm00001d044010	WRKY transcription factor 72A
	PZE-103170257	Zm00001d044011	uncharacterized
	PZE-103170257	Zm00001d044012	uncharacterized
	PZE-103170257	Zm00001d044013	uncharacterized
	PZE-103170257	Zm00001d044014	uncharacterized
	PZE-103170257	Zm00001d044015	probable protein phosphatase 2C 8
[truncated: 4,489 more rows]
